# Supplementary material for: Genomic Differences Between Two Fusarium oxysporum Formae Speciales Causing Root Rot in Cucumber
Source: J Fungi (Basel). 2025 Feb 12;11(2):140. doi: 10.3390/jof11020140 (PMC11856433; doi:10.3390/jof11020140)
Supplement: Supplementary file 1 [file jof-11-00140-s001.zip]

Archive with 2 entries (2 files):
- Supplementary file 1. Figures S1-S6d.pdf
- Supplementary file 2. Table S7.xlsx
