# Supplementary material for: Genomic Differences Between Two Fusarium oxysporum Formae Speciales Causing Root Rot in Cucumber
Source: J Fungi (Basel). 2025 Feb 12;11(2):140. doi: 10.3390/jof11020140 (PMC11856433; doi:10.3390/jof11020140)
Supplement: Supplementary file 1 [file jof-11-00140-s001.zip › Supplementary file 2. Table S7.xlsx]

## Sheet: Full Table 1
	Candidate effector, BlastX annotation	Forc	Forl	Location Forc/Forl	Fo47	Per. Ident to Ref. Fo47	mimps Forc/Forl	Per. Ident to Ref. Forc/Forl	Genomic sequence
	Accessory chromosomes
	SIX6	+	-	Chr12 (RC)	-	-	+	100	ATGAAGCTCGCTCTTATCGCATCAATCTTGGCTGCCGGCTGCGTAGCTGGTCCCCTTGCTCAAACCGAACCCGAATCTGCTGATGTGGCTGAGCACACCATCAATTATATTGACATCGCTCCAGAAGAGTTTGAACCACCGAAGGCGGATTTATCATCTTTGGTCTCTCGAGACACCCTTCCCGTCACGAACTGTCCAGCCGGACAGACCTATGACCGCTCCGTCTGCTATAAAGCCAATACGATTCGAAGCTTTTGCGTGGCGAACCCTCGCAGCAACCGGGAAAAGATTAGCGACACCCCTTGCAAGCCGCAGGAGATCTGTGTACAGCGCAGTCTCAGCAACGGAAAAAGCTATGCTAAGTGCATTCCTGTCGTTGATCTTGTACAGTGGAAGACG…	-
	SIX9	+	-	Chr12 (RC)	-	-	+	100	ATGAGGCTTTCAGCAGTTGCGGCAACGGCCTTTGCCATCTTCTCTACCGCCGAAGCCCAGAATAGGAATATTCAAGTTGGTTGCTATGCTGCTGATCCCCGCCAGGATGGCCTTCTCCCGAAACTTCTCCTTGACTCAAGCGCCCGCGCGAGGGCCGACCCAGAACTACGCTTTGGACTTTGGGATGCCGGGAACAAACTGTGCTGTACTAGCCCAAGGAGTTGCGGTAAATTTTATGGATTTACCTATAACCATCCTTACAATTGGGCTTCCAGAACGAGCACCGGAATGATCGATGGCCAGAATGTCAGGTTTACTTGTGTCGGATTCAGTATGGGACAATGCACCCGGAAT	-
	SIX11	+	-	Chr12 (RC)	-	-	+	100	TCAAATGCAGGGTCTATTGCGAATGCCACTCGGTGTGACACAAAACAGAGTACACTCTCCAACCTCGATCTGATGCTGCTCAGGCCCGTTCCACTGCTGACAGTCATACCACTCTGACCAGTCACCTTTCCTGGTCCATCGGCCCGGGCCAGCGCCCTTTCGTACGCAATTCATCCCGTCTTTGTCGATGATCTGGTTCAATATAACATTCTGGCGGTGGTTATTGTATTGATCTTTCGTGCAGGTGTGGCCAGCAAAGGAGGAGCAACATATACTGATGGCGTGGCTGGTGCTCATAAGGAGTGAGATAATTGAGATGGCTTTGGAGAACAT	-
	SIX13	+	-	Chr12 (RC)	-	-	+	100	ATGACTCGGTTTCATCTTATCCTTTTACCACTACTTGTCTCCTGGTTCTCCTATTGCTTAGGGGAGTTAGAGGTGTCTGATTTGTCTGATCAGCCTCCTAGCGTCGAAAATACTTATCGGGATCAGGCCTTCAACGAAGATGAGCTACTCAAAGTCGTGGACGAGCTCTCGGTAGAGCTAACAAAGCATACGGAACGGGCCCTAGTCTCGGAAGCAGCAGTACAGAAGCGTCAAGACGACGAATACCCTAACGGACCTTGCCCGAGGGGAGGACGTCTTTATGTTGATTCAGATGAAGATAGGTCATGCAACGCAAAATGGGGAATTCAAACGCACAACGATGTTAGAACGTTTGGCTCAACTGGTTCGGTTTGCGCAGGCACGTTCAGGCGGATCACT…	-
	FomEff1a	+	-	Chr12 (RC)	-	-	+	100	ATGAGACTACTTTATCAAACTTCTCCTCCGTATTTACAACTATATAAATCTGGATCTCCTCTCTTTCTTTGCTCTTCGTTCCACACCATTTCTAAGTCGTATCAATTTCATTAAGTCTTCAACATGAGATGCCTTACTGTCCTCGCCTTTGTCTTTACTGGCCTGGCGCTAGCTACCAAGCCTCACCCACCTGGCACTGAGCAAGGCGCTACTGACTCTTCGCTGGAGCATATTGCACGCCATGACGTTGAGAATGTAGACTCTGACTCCGTCAAGTATGTTACAACCTCCCCCCCATTGACCTATCTTAACATGTCTCAGAGTTATTAGATCGGACGACCAGGCACCATATGGAGGCCTTGAAAAGCGTATAGATGGCATACCGATTCCTACCGGACC…	-
	endopolygalacturonase	+	-	Chr12 (RC)	-	-	+	90	ATGCGCTTTTCACTCCCTCTTTTCGGCGGCTTTATTGCTTCCACTTTTGCTGGCTACTCCCATTCCAACTCAAAGTCCCACCACCCCAGGTCCCTCCCCAAGTCTGAATCGAGTTCAGACTCCCATCCAGCCTCTGGAGGCTGTAACTTTACTACTGCTGATACTGCTATGCAGCACAAGAGCAGCTGCTCGACTATCGTCCTCAACAACGTCAAAGTCCCTGCTGGAAAGACTCTGGACCTGACCAATCTTAAGGATGGCACCACGGTCATCTTCAAGGGAGTCATGACCTTTGGTTACGCCGAGTGGCTAGGTCCTTTAATTACTATCTCGGGAAACGGCCTTACCATTGAGGGAGATGCTGGACACTGCATCAATGGTCAAGGTCGGCGATATTGG…	-
	metalloendopeptidase	+	-	Chr12 (RC)	-	-	+	97.1	ATGCCTCAAGTTGTTACAAACCACAGTCCTTTCCTTCTTTCTTTTCATCTCTGTCACGTTCATTGTATCAATCAAGATGATTGCACTCTACTTCCTTCCTTTCGTTTTATGGGCTTGTCTGGGACAAGCCATATTGACCCCTCGCAAACCGTTCGACACGGCATTCTACGTCTTCAACGGAGCTTGGCCATGTTCCCAAGATCAGCTGAAAACAATTTCTGGGGCCATCGACGAGGCACATGATCTTGCCAAGGCAGCTATCAATGTCCTTTCGAAGCCTGGCTCCGAGCAGTCGATCGCCTTCGACTCTTGGTTTGGCTCAAGTATGTCTCCCTCCTGCACAACATGATAACCATTCTAACTACAGTTCGAAGGTAACGGGACTCCTGATAGAAGAGA…	-
	pep1-like protein	+	-	Chr12 (RC)	-	-	+	99	ATGCCGTCGGTTCCGACGCTCGTCGTGATAGCCTCAAGCAAGCCAGAGATGGTTGCATGCATATTGTTTCAGTTTACTGTAGTCATTTCTTTGTATGTATTTCATTTTCTATATATACTACTGTCCCTCCTCACAATATTCTAGGCAACCGCTTCATCAAATACCACTATCGACAGTTTATCATACTCGTTTCTAGAAACCTCCCTTATCTCTACTATATCATGCTCTACCCACGCTTTCAATCGGCCACTGTTGCCGTCATTGCCGCTGTTCTCACCCCGCTTGTCTTAGGAGCAGCTACTCCTACCCCGCAGCCAAGTATCCAGTGGGAAACCACTACCAAGGACATCCTTCTCTCTGAGATAGGTCCCTTCGACCTTGAGTCTCAGCTTACTTCTT…	-
	npp1 domain protein	+	-	Chr12 (RC)	-	-	+	100	ATGAGCCGCTGAATAAGCAGACTTGGGGTAGAATTGTTCTTGTCCTTGGTTTTGACACCACCTAAATAGGGAGCTCATGTTGTCCAACAACTTGCGTCTCCAGTATGTTCTACTTCTCTCTTCCATCATCTTCGCCGCCTTCCTCTCCCTCTCCCGCACCCGGCCCATCCGCCCCAACAGTACTCCCTGCCTCGCCCTCCTTCAAGCCGATGGCCCTGTCAATGATATGACGGCCTAATTTTCACACAACATCTGTCTATAAGGTATAGCCATATACTCTCGGAGCCCCTCCTTGAACTTTACAAAGAGCATGTTATTTTGGAGCGGAAGGTGCAAGTGCTCAATACTGTATAAAAGGCCTTCTACGCCACGCTTCTCATCCAAACTTCCGACCTCATC…	-
	early nodulin 75 precursor	+	-	Chr12 (RC)	-	-	-	94.4	ATGAAGTTCTCTGCTGCTGTACTTATAAGCTTTGCTACGGGGATCCTCACAGCCCCTATTGCTATGGCTGGAGATGATGCTACGCCTGCGAGCTATAATTCACCTGAAGAGGTAAAATCATACGATAGACTAAAGCCCGAGACTCATTCCAGGCCCGATTACACGAAGCCCAAGCCCAAGCTTTATCAGCCTGAGTTCGCCCAACCTCAGAGGCCTAAGACTCGCCGTTACAAGCTCAAGCAACCCAAACCTCACCACACAAATCCTCAGTCTAGGCCTAAGCCTAAACCTGAGCCAAAGTCTCATCACAAGAAGCATAAACTCATATCTCACCAGCCTGAGTATGCTGGACCGCAGAAGCGTAACGCTCACGGTACTAACCACAAGCCCCACAACCGA…	-
	hypothetical protein FOMG_19810	+	-	Chr12 (RC)	-	-	-	100	ATGGCTGATTTCATCACTTCAACGAAGGTTTGCAGGAATTGCAAGCGGGAGAAGCCGGAAGATCAATTCATGTCGAAGAAAAATTCTTCCATATCATGTGGAAGGCTTACGGTTAACTGTCTCGACTGTAGGAACCGGCAAGCCCCACGCGCCCCTAAGCGTACCGCAGAACATGCCGAGCTACCCCCAATACACCGAGATGGGCCGCCATTGATAGACTTGCAATTATGTACACCAATTAACCCACAAGAATCCATTCTGCTGGGAACACCAGTTGCCACATCATCACGAGCAGGCGCGACGATTCCTTCCCCAGCAGGTCCCTCAATTGCTTCTCAAGAAGGCGTACAACTTGGGACGCCGATTGAATCTCCGGTATCGAGTCCTTCTCCTTGGCCG…	-
	hypothetical protein FOPG_18590	+	-	Chr12 (RC)	-	-	-	96.6	ATGTTAGTCGTCCTGACGCTTCGTACCGCCGCCGCGGTTGCCCTCGCCGTCGGGGCTCAAGCAGGTATTTGTAGGCCTGGCGCTCCTTCATACCCTTCCATCCAGTCTCAGTTGACGGGCGATGAAAATTTCCCATCCGCTGCTGGTTCCGCTCCAGTATATACTGATGTTATGGGAGAGTCTGAGAGCGAAACTGGTCTGTCAACTACCGCATATAAAACCCCGGGAAAGGAGCCTACAAGGACAGGGCGTCCTGAAAACCAATCCGGTCCTACTGTTGTGACTACTTCCTCGTTTGCTTCTACCACTCACCCGTCGGGGACCATGATTCAAGACACGCTTTCAAACGCCTTAACGACCTCGATCGCTGAGTCCGTCGCATCGACCATGGTAGAACAA…	-
	hypothetical protein FOTG_17952	+	-	Chr12 (RC)	-	-	-	94.1	ATGCGCCTAACCAACTTTATTCCAATCATAGCAGTCTTTTTACCCTTTGCTATAGCAAACTGCATACAGCGGACTGCACGATGCGTAAGTAAAAGTGACATCTCAAGCAATATTTGCTTACATAAACTTGCAGGGACCTGAGGATGTCTGCCTTCGTGTAAGCGGTACTCAAGTCTGTGGCACAACTGAAGTATCTCAAGGATGTGACCTCACGCTTCGCCGTGACGGTACTGGCGGCGCAGTAACTGTATGTTATCTAACTCACAAAACTCTTAGGTTAACTGATACTAACTTTGCAGTGTACTTGTTGCCCAACATAGTATTATGATACGGCCAGAGCGTCAGCGTTGCATGTGCGGAAGAATGCTCACTTTCTTCCTAATTATGCAACTACGCTCC…	-
	Unknown	+	-	Chr12 (RC)	-	-	+	91.6	ATGATTACTTACAACATTCTGTTCACCATTGGTAGTGTGCTGATTCTCGTCGTAGCTCATTGTGACAAGTTTTTCAAAGGTTGGGAGACAATATGTCGCAAACTAGATTGGCAGCTTGTATGTAGTTGTAGCGCTCAATTTTTATATGACTATGGCTATCTCCAAGACTTAACCTCGACAGGACGCTGGGCACATCATATATGA	-
	hypothetical protein FOMG_20013	+	-	Chr12 (RC)	-	-	+	100	ATGCGTCTGCTCATCACCTTGATGCCCTTCCTTCTACCCGTCATGGCCTCTGACCATAAGCAATGCGACTGCCAGGTTAATAATGGTAAGGGCTGGGAATATGACTGGCAGCTTACGTTTAATGCCTGCGTGGACAACTATAGCAGAACTGTATGCCTTACTCATCTTGTTCCAATTTAGTATAATGCTAATATCCCATTCAACAGGCTGAATACGATACTGGTGCTGGGCGTGTAAGTACTACGTGA	-
	hypothetical protein FOMG_19517	+	-	Chr12 (RC)	-	-	-	100	ATGAAATTCCTCACTCTCCTCGCTTCTGTCTCTATCGCTCTGGCGCTGGCCACCAAGCCAGTCCAACTTGGTACTGAGCAAGACACTATTGATCCTTCGCTGGAGCCTATTCCACACAATGGTATTGAGAATACAGACCCTGGGTCCCTCAAGTATGTTACAACTTTCTGTATCCCTTTATGTATCTAACATGTCCCAGAGTTGTCGGATCAGACGTCCAGGCACCAAACGGAGGTCTCCAAAAGCGTCTTGATGGTATTCCTGTTCCCTACAACGTTCCCGGCCCCCAAGAGATGCTCCTCGGAGGAATGGTCGTGTCCTTTACCATGGTCGGAAAGTGGGTAAAGGAAGGAAGACATAATGTTTACAGATACATCTGCAAGAGCATTGGCTTCGAGA…	-
	hypothetical protein AU210_015946	+	-	Chr12 (RC)	-	-	+	100	ATGAAGTTTTCAAGAATCGTTACAGGTGCAGCATTTCTAGCCCGCACATTCGCTATTGCCATCCCCCAATCCGATACCGATACAACCGAACAAACGACAGACGCGGCTCCCGACTTGACGAATTTGGTTATTGGACAAACCATAGGGCCTCTCATTGTCGATGTAAGTAGCGTCTTAAGTTTTCCAGGAAAAGTCCTAATTATCTAG	-
	hypothetical protein FOMG_18485	+		Chr12 (RC)	-	-	+	100	ATGCCCTCCACTAACCAGATCCTCTCTGCCATCGCGGCCATGGCCGTGGTATGCGCCAACGCCGCTATGGGCCCTTCGTTCAGCACAGGTCCTGTCGGCTCTGGCTCTTGGATCCGTGATGCCACTTCGACTTTGATTCTCCCAGACGTTCCTCAGGGATCTACCGGTGTTGCCTCTCTTTGGGTTGGAATGGGCACCGATAAGGGCGACTTGATCCAGTCCACTGCTGATAATTGGGACTCTGACGCCTGGAGCATTTTTGCATATACTCTTACCAAGACTGGAGAGAACTCTCAGCTGCCCATTCAGGATGAGAACCCTACCCCGGCCAAGAAGGGCGACCGCATCACCATGCACTGTATGAGCCAGTTCACTTCAGAATGTTATAATACTGACTAT…	-
	catalase-peroxidase_2*	+		Chr12 (RC)	-	-	-	95.3	ATGCTCAACGCACATCACCGCACTTGAGACATTCCTTCGCTATGCATGCCAAATCTCTTTTGCTGGCTTCAGGCCTCGTGCCTCTCGTAGCTGGCGACGGCTGCCCCTTCGCCAAGCGCGCCACCGACTCTAACTTGCTCCCCCCACGAGACATTCCCGAAGATTTTGGTCAATGCCGCGTCGCTAGCAACCAGGCTGGTGGAGGCACCCGCACCAAAGACTTTTGGCCTTGTGCATTGAGATTGGATGTTCTCCGACAGTTTTCACCCCAGATTAACCCATTGGGCGAGGAGTTTGACTACGCTGCTGCCTTCAAGTCGCTGGACTGTTAGTATTGCAAAATTCGAAATTCTGCACGGCCTTGCTGATTGTTGCACAGATGAGGGTCTCAAGAAGGAT…	-
	oxidoreductase*	+	-	Chr12 (RC)	-	-	-	96.3	ATGCCTAAACTCCAAGCACTTACCTTGGCAGCTCTCAGCTGTCTGCATGCAACAACTGCATCAGCCTACCCGCGACAAGATGTCAATTTGCGTACGGAATATGACTATATCATCGTTGGCGCAGGAGCCTCTGGCCTCACTGTTGCCAACCGCCTATCGGAAGATCCTGGTGCGTTCTACAGTAGCATCGCTCCTCGATATTTATTGACACACCCGCAGCTGTGACCGTCCTCGTGATTGAAGCAGGTGACTTGTAAGATATACGTGATTTAACCCAAGAAAATACTAATATATATACAGCGATAAAAATGAGGACATCGTGACAATTCCAGGCCTTGCTGGTAATGCTGTTGGCACAAAGTATGACTGGAATCTCACTTATCCTTCTACCACTTCGCT…	-
	Unknown	-	+	Chr 13	-	-	+	100	ATGATCAAGGTATCCATAATCCTGATAGTTTTAATCATACTTACACCAAAGCCTACTCCTCGGTATTTCCAAAACTACCAACCCAAGCCACATACAGAACGCGCGTCAACATACCCAACAGCCCTAAGACAACTTCCCTTAGACAGCCTAGCGCCCCAGCTCGGGGTGATGTCGTGGACGTTCCATCACGGGCTCGACCCTTGTCCGGAGCCAGAGTCAGGGCCCGCAGCCATAGTCTTGACCCAACTTCAGCCAAAGCCAAGTGAATAA	-
	proteasekex1*	+	-	Chr12 (RC)	+	98.8	-	98.9	ATGAAGATTGCTTCGCTGTTGAGCCTCGCCGGCTTCACGGCTCTGGCTCATGGCTCCAGACCGGCACGAGATTACGCATTAAACGATTATTATGTTCTGCACCTCGATACGACAACGACGCCCGACCAAGTCGCTAGTCGACTCGGATTTGCCCACGAGGGCCAGCTTGGTTCGCTCGACGACCATCATGTTTTCCGCGCCCGCAAAGCCGAACACGACATTGTGAAGAGAGAAATAACAGAGAGAAAGAGAAGGAAGCGAGATCTGGGAGGCTCTGATCCAGTTGATGGTATTCTTTTGTCAAAGAAGCAACAAGCACGACAACACCTGTTCAAGCGAGAGATCCCTCCACCGCCAAAAGGCTATGTCCCCCAACTGGGCCGCCGCGAATCACCGGTC…	-
	carbonic_anhydrase	+	+	Chr12 (RC)/Chr 12	-	-	+/-	100/79.9	ATGAAGACCGCCGCTCTCTTTGCCTCCTTTTCCTCCCTAGCTATTGCTATCTGCCATTACGGCACGGCTTTAAGCCCCCGAACTGACCTGTTCCGACGGGCCGGGGGTGCCTTTGGCTACAATGAGCTTCAAGGACCCCTTAACTGGCATGGCCTGAACTCCGAGAATATGCTGTGTGCTATTGGCAAGAATCAGTCGCCAATCAACATTGTCGCCGGCAAAATTAAATCCGTCAAAGGCTCCTCCTTTGGCTTTACCGCCCCTGCCTACCTGAAGGGTGCCGAGATTGAGAACCTTGGTACCGGTGTCCAAGTCTATGTCAACGGCTCTGCTACTGTCGCTGGTAAGGCATACAGCCTGCAGCAATTCCACTTCCACACCCCCAGTGAGCACCATGTC…	-
	hypothetical protein FOIG_09834*	+	+	Chr12 (RC)/Chr 12	+	98.5	-	98.5/98.6	ATGCATTTCACCACCGCTGCCCTTTCTGCCCTCCTCGCCTCCGCTGTCTCGGCCGTTCCCCTCAACTCCACTCCTTACGACAACCCAGACACCAACATCTTCCCAAGCTTTCACCGCTACTCAGACTGGGCGATCTGCAAGGGAAAGATCACCAAGGACCGCTTCCCCAACCTTCAGGCTCCTAATCGTGAGGGCGGCTGCATCCGGTACTATCAGGGTATCGACATGACAGGCGTCGTCACAGAACAACACTTCTTCTTCAAGGACGGCTTCAAGACCGCTTGCGACTGCGCCGCCAAGTGTTTAGAGGAACCCAATAAGTGCACGAACTGGGTGTGGAAGCATACCTTTATGCCGGAGGATGGTGGCAAGCGGTCGTGCACTCTGTATAGCAGTCCG…	-
	malate_dehydrogenase FOQG_16362*	+	+	Chr12 (RC)/Chr 12	-	-	-/+	84.3/99.5	ATGCTAGCTGAGCTTTCCGTCGCCTTTACTTTAGCTGCTTTTGCTTTGGCTTCGCCGCCAATTGATAAGTTATGTCCAAGTCAAAGTGGCATGCCCGCAAAGCCAAATCCCACCCTTCCAAGCAATGGTGGTGGTAAGAATTAAGTCCGCCATGTAGACATATGAAAAGATTTCAGTTGAACTGACGTAGCCTACAGCTTCTGAGCTCCCTGAACCGTCTCAGGGAGCGGCTCTCAAGCATATCGCGCTTGGCTTTGGTATTCAAAACTACACCTGCGCCGATACCGACACCACTCCTACATCTGTCGGTGCTCTAGCTGTCCTTTACGATGTCACTCATCTCTACCCCGGACAAAGCCACTCATCTCTGACCCAAGCCGAATGGGCTTCGCTCCCAGG…	-
	hypothetical protein BFJ65_g18369	+	+	Chr12 (RC)/Chr 13	+	90.3	-/-	90.3/89.6	ATGAACTTCCTGTTGGGATTCGGTATCGCCTTTCTCTTCTTGCCTATACTTAACCGGCCGACTTCCTCCTCTAGACTGGCTACTCTTGAGCTCAGCGGGGCGATCTTTGACTCTTGCGCTTCAAAGCCTTTCGATATTATAGAGTACCGCCTTCTTGTTGAAGGGATTTTATTCTTTCCTAGATCCCTAATATAA	-
	Core chromosomes									-
	glycoside hydrolase family 43	+	-	Chr 9	+	99.2	-	99.1	ATGCGTTGGAACTTACTTCAAGTCGTCGCAACCGCGGCTTTGGCACTCACTTCCTCTGCCAATGCGGTGTTACCTCGTCAGCAGAAGTTCGTTGGCTACCTCATTACAACTTTCTCCGATCCGCTACCCAAAGTCCAGCAGTATCTTTCCAACGGCAATAACCCCCTCAGTTACAGAAAGCTAAACAACGGGAATCCTATTCTTGCCTCCACTGTTGGCGACAGGGCCGTTAGAGACCTTTATCTTGTCACTAACAGTGCTCGCTCCGAATACTTTATTATTGCTACTGGTATGTTTATCTCACCCGGCATTTCATAATTGTTATCATCAGGACTAACTCGCCTCCCGACCTTGACATCAACGCTCCTGGCTTTAGCTGGGACAAAGCCACCCGTCATG…	-
	fadbindingdomain-containing protein	-	+	Chr 6	-	-	+	99.3	ATGCGACTTTCCTCATCGATCACGCCAGCCCTCTTGATTGGTCTGACTAGTGCATCTGGCCACACACCTCCGCAAGGCTGCCAGGAAGTCGTATGTTTACTTGTCTCTTACAGGAATGCTCTCCCCCGAGACATCAGCATTGTAACTAACATTTCGGTATCAAAGTGTGCCACGCTTTCTGAGGAGTTTCCAAGTCAGGTTCTTCTTAGAAACCAGTCAGAGTATGATTCGGCGAAGCATTCCTTCTGGTCTACCATACAAGGCACAGTTTCTCCTACTTGTTTCTTCAAGCCCGAGATCCCTGAAGAAGTGTCAAGGGCCGTGGTCCTTACACGTAGTGGCAATTGCCGATTCGCAGTTAAAAGCGGCGGCCATGCTTCCTTCGAGGCATCCACTATC…	-
	hypothetical protein FOMG_17360	-	+	Chr 3	+	100	-	98.4	ATGAGACGTTTTTCAACCCTTATGATCTTGGCCATAATTGGTCTTGCACAAGCCTGGTCTATCAACTTCTTTGCCGAAAAAGGTGACAAAATGAAACGGGTTAGTGCCAATGGAACCAAGAGAGGCAACTGCATCAACCTTCGCTCGGATTACGACTGGGTTACCACTTCCATCACCTTTTATCCTCAGACGCCTGCTTGGCCGGACCCAAATGGATACACAGCATACAGCAAGGCCAACTGCAAGGGCACGGCATACTATGGAGTAGAGGGACAGCAGAACCCAAAGAGGAGGTTCAGGAGTTATAGGGTGAAATAA	-
	hypothetical protein FOQG_18109	-	+	Chr 6	-	-	-	91.3	ATGGAAGCAATCGCGTCGCTCGTAACTTCAGCAGTCCTTCTGCTCTGGCAGACATGTCTGAACAGCCCACTCACCAGCTACACCATGGCTACTATCTCCAGTTATTTCGGCCCTGGCAGCGGTCGCCGTCCTGATCCTGAAAAAGTTACCGTACTCTTGATCCAACGTATCTTAGCCCTCGCCCAAAAGACCCCGACGGAATCCTGA	-
	alphamannosidase	-	+	Chr 4	-	-	-	99.7	ATGCGATTATTATTCCAGATAGCTACTGTGGTCCTGGGATGGGCAGTGGCAGCCAGAACCTATGAAATAAAATGGGATAATAATGGTAATTTCTTCGTTGTCTTCGACAAGAGATTAGAATTCAACTGAGATTTCCCAGAGTCTATCAAGAAGGCCGCTAGCCAGGCAGGATTTGGATTGGTGAAATACTACACAGGCAACAACACCGGCGATACACCCGGAAACTTACCGGATCCCTACCACTGTAACTCACTCTTAATTACCAGTCCAATTCTATTTAGTTACTCTTTGAAGGGTGGGAGACCGGTGCCATGTTTGGAGCTCTGATTGACTACTGGTGGCTTACAGGCGACGATAGCTACAACAAGATCACGAGTCAAGCATTGATTCATCAGGCAG…	-
	malate_dehydrogenase FOQG_16362*	+	+	Chr 5/Chr5	-	-	-/-	84.3/99.5	ATGCTAGCTGAGCTTTCCGTCGCCTTTACTTTAGCTGCTTTTGCTTTGGCTTCGCCGCCAATTGATAAGTTATGTCCAAGTCAAAGTGGCATGCCCGCAAAGCCAAATCCCACCCTTCCAAGCAATGGTGGTGGTAAGAATTAAGTCCGCCATGTAGACATATGAAAAGATTTCAGTTGAACTGACGTAGCCTACAGCTTCTGAGCTCCCTGAACCGTCTCAGGGAGCGGCTCTCAAGCATATCGCGCTTGGCTTTGGTATTCAAAACTACACCTGCGCCGATACCGACACCACTCCTACATCTGTCGGTGCTCTAGCTGTCCTTTACGATGTCACTCATCTCTACCCCGGACAAAGCCACTCATCTCTGACCCAAGCCGAATGGGCTTCGCTCCCAGG…	-
	metallo-beta-lactamase family protein	+	+	Chr 3/Chr4	-	-	-/-	99.7/98.6	ATGCTCAGGAATATCCTTTTGTCGTCTCTTCTGGCGGCTAGTGCTACATGTGTCTCTTGCCATCCGAAACTCCGCACCGAGCATTTCCTCAACTCTGGTCCATCTCTGGATATGGTTTCGACGTTAATCATCGGGTCTGAGGCCGCCGCGATCATAGACCTGCCACTCGCTGTGCCACAGGCTATCGACCTCGCTGAATGGGTGGCCAACGCGACTGAAAAACCCTTGGTTGCTGCGTTCTCGTCTCACTTTCACCCGGATCATTATCTAAGCGGTGCGGCGTTTCTGGCCAAGTTTCCCGCGACGAAATTTTATGCCAATTCGAAAGCCGTCGATCTCATCAAGAACGATGCTGCAGAGAGGGTGAGTCGTATTAACCCCGCGCTTTTGAACAGACTT…	-
	proteasekex1*	+	+	Chr 4/Chr3	+	98.8	-/-	98.9/99	ATGAAGATTGCTTCGCTGTTGAGCCTCGCCGGCTTCACGGCTCTGGCTCATGGCTCCAGACCGGCACGAGATTACGCATTAAACGATTATTATGTTCTGCACCTCGATACGACAACGACGCCCGACCAAGTCGCTAGTCGACTCGGATTTGCCCACGAGGGCCAGCTTGGTTCGCTCGACGACCATCATGTTTTCCGCGCCCGCAAAGCCGAACACGACATTGTGAAGAGAGAAATAACAGAGAGAAAGAGAAGGAAGCGAGATCTGGGAGGCTCTGATCCAGTTGATGGTATTCTTTTGTCAAAGAAGCAACAAGCACGACAACACCTGTTCAAGCGAGAGATCCCTCCACCGCCAAAAGGCTATGTCCCCCAACTGGGCCGCCGCGAATCACCGGTC…	-
	catalase-peroxidase_2*	+	+	Chr 11/Chr10	+	79.4	-/-	79.9/74.2	ATGCTCAACGCACATCACCGCACTTGAGACATTCCTTCGCTATGCATGCCAAATCTCTTTTGCTGGCTTCAGGCCTCGTGCCTCTCGTAGCTGGCGACGGCTGCCCCTTCGCCAAGCGCGCCACCGACTCTAACTTGCTCCCCCCACGAGACATTCCCGAAGATTTTGGTCAATGCCGCGTCGCTAGCAACCAGGCTGGTGGAGGCACCCGCACCAAAGACTTTTGGCCTTGTGCATTGAGATTGGATGTTCTCCGACAGTTTTCACCCCAGATTAACCCATTGGGCGAGGAGTTTGACTACGCTGCTGCCTTCAAGTCGCTGGACTGTTAGTATTGCAAAATTCGAAATTCTGCACGGCCTTGCTGATTGTTGCACAGATGAGGGTCTCAAGAAGGAT…	-
	oxidoreductase*	+	+	Chr 9/Chr6	+	80.1	-/-	81.1/80.1	ATGCCTAAACTCCAAGCACTTACCTTGGCAGCTCTCAGCTGTCTGCATGCAACAACTGCATCAGCCTACCCGCGACAAGATGTCAATTTGCGTACGGAATATGACTATATCATCGTTGGCGCAGGAGCCTCTGGCCTCACTGTTGCCAACCGCCTATCGGAAGATCCTGGTGCGTTCTACAGTAGCATCGCTCCTCGATATTTATTGACACACCCGCAGCTGTGACCGTCCTCGTGATTGAAGCAGGTGACTTGTAAGATATACGTGATTTAACCCAAGAAAATACTAATATATATACAGCGATAAAAATGAGGACATCGTGACAATTCCAGGCCTTGCTGGTAATGCTGTTGGCACAAAGTATGACTGGAATCTCACTTATCCTTCTACCACTTCGCT…	-
	hypothetical protein FOIG_09834*	+	+	Chr 4/Chr3	+	98.5	-/-	98.5/98.6	ATGCATTTCACCACCGCTGCCCTTTCTGCCCTCCTCGCCTCCGCTGTCTCGGCCGTTCCCCTCAACTCCACTCCTTACGACAACCCAGACACCAACATCTTCCCAAGCTTTCACCGCTACTCAGACTGGGCGATCTGCAAGGGAAAGATCACCAAGGACCGCTTCCCCAACCTTCAGGCTCCTAATCGTGAGGGCGGCTGCATCCGGTACTATCAGGGTATCGACATGACAGGCGTCGTCACAGAACAACACTTCTTCTTCAAGGACGGCTTCAAGACCGCTTGCGACTGCGCCGCCAAGTGTTTAGAGGAACCCAATAAGTGCACGAACTGGGTGTGGAAGCATACCTTTATGCCGGAGGATGGTGGCAAGCGGTCGTGCACTCTGTATAGCAGTCCG…	-
	metallopeptidase	+	+	Chr 2/Chr2	+	97.3	-/-	97.1/97.1	ATGCCTCAAGTTGTTACAAACCACAGTCCTTTCCTTCTTTCTTTTCATCTCTGTCACGTTCATTGTATCAATCAAGATGATTGCACTCTACTTCCTTCCTTTCGTTTTATGGGCTTGTCTGGGACAAGCCATATTGACCCCTCGCAAACCGTTCGACACGGCATTCTACGTCTTCAACGGAGCTTGGCCATGTTCCCAAGATCAGCTGAAAACAATTTCTGGGGCCATCGACGAGGCACATGATCTTGCCAAGGCAGCTATCAATGTCCTTTCGAAGCCTGGCTCCGAGCAGTCGATCGCCTTCGACTCTTGGTTTGGCTCAAGTATGTCTCCCTCCTGCACAACATGATAACCATTCTAACTACAGTTCGAAGGTAACGGGACTCCTGATAGAAGAGA…	-
	proteasevpr	+	+	Chr 10/Chr11	+	90.7	-/-	90.7/90.5	ATGGTCCGTTTGGGATTGACGGCTCTGCTTTTTGTAAGGCTGTCCACGGCTGTTCAGGACACTGAACAGGGTACCGTTGTTACTCACGTTCCAGGTGCCTACATCTTCGAATTCGAAGAGAACCATGTATGCACCTACCACCAGCGCATTCATCAAGTCGCTAATACGTGATAGGATACTGCCAAGTTTTACAGAACAGCTGACGAAAAGTATACCACTCGCGTCAAGTTCGATTACGACCTCTTCAAGGGCGTTTCTATCCAATTTGACGACGTTTCTACTGCAGAAGACATGGCCGCCAAGATGGCTGCTCTTCCAGCTGTCAAAAACATGTGGCCCGTCAAGGTCTACAGTATTCCTAAACCACATGTTGAGTGGACTGCCACGCTTGGCATGAAA…	-
	tyrosinase	+	+	Chr 2/Chr2	+	99.2	-/-	99.2/99.6	ATGTAAGCGTACTCGCTCCAATTGATAGGCCCTAGGTCAAGATCCATGGGCTGGCCCTGAACGATTATGCGTGGTAATCCTTGACCTTGAAATGCAGGAGAAGGGGAAATGTCCAAGGGGATGATACAGTAGTATATAGCTCATCACCTTTCTGCATCCAAGACAGCCTTCACTCACTGGTCCTTCAAGCCAAACACCGGTGCTGCAGAGAAGATCCCTGCCCTTTCTTTCGTCCCTTCTTTCTCTTGTCAAGGTTGCCATCATGCGTGCTGGTTTCATCTCCCTCCTGGCCCTCAACGCCGCTGGTGTTTTGGCTGCCCCCCAAGCCACCACCGTTGACTCCTCTGCACCTGAGGTCACCAACCTCGATGAGCTCGCTGATCTCGCTACTGCTGCATA…	-
	tol partial	+	+	Chr 5/Chr5	+	94.4	-/-	94.5/98.3	ATGAAGGCTACGCTTTTAACTCTTCTTAGCAGCGCTACAGTAGCGGTCTCTGCCGCGGTAAAGCTTCTCATTGATGAAAGAGGCTATATATAAACTAACTTCCACTTAGGCCCTTCCTGATGGTGTTCAGGCAGTTGATAACCCTCTCGAAGGGTATACGCTTATTCCGATGGAATGGACAGGTTCTATCAAAGAGGGAGCCGATCCTATCACTCTGTCTGGTACTGCTGAGGTGAGTAAATGAGCTAGTATTGCACTCTTAGAACACATAAAATACTAATGGCTACTTAGGAGGTTGTTGCTCAGATTCAGAAGCTCAACCCAGATTACGTGTTTCCAGAAGGCAACACCAGCGAACCTGAGATTGAAAAGCGCAGCCAAGTAAGACTTCAAACTATC…	-
	serine-threonine rich	+	+	Chr 8/Chr9	+	92.9	-/-	92.9/92	ATGTGTTTGAGGGCTTGTCTTTTCAAGGGGGTTACAGGCGGTTCCATTGTTTAAACAGTTTCGCTCGCTCGTGAGAAGCAAGGCAAGGTATAATAAGGGCACAGCAGTACCACGATTGTCAACAAACATCCCATCCCCATATCTCCATCTCTTTCTCAATTGTTTCTTGTGCTTCATTCTTTTTGCACTTGAGAATTCCTTTCTTTGAAGGCAGGCCCTCTTCATTATTACTTACTTAGTCTCTTAATCGCTAGATCGATCTCATCTCGACTCGTCTCTGGCCCGAACAACTCGCAATCTTTTTCCTTTTCTACTTTAATACCCTCAAGTTTAAACATCATGAAAGCTTCAACTAGTCTGGCCGTGGCCGCCGCCTTTGCGCCCTTGACCATGGCGCGT…	-
	RALF-like 33	+	+	Chr 10/Chr11	+	98.6	-/-	98.9/98.2	ATGAAGTTCTCTATCATTACATTATCCCTCATCACTCTCGCTTCTGCAGCTCCTGCAGCCAAGCCTCAGAGCGGTGAGATCTCATATGGTGCCCTCAACCGCGACCATATTCCTTGCTCAGTCAAGGGCGCGTCGGCCGCAAACTGCCGCCCTGGTGCTGAAGCCAACCCCTATAACCGGGGCTGCAACGCCATTGAAAAGTGCCGTGGTGGTGTTGGTGACAACGTAAGTTCAACAGACGAGTTTCCTCGTGTGCAACATCGATTAACTGTTTATTCAGTAA	-
	hypothetical protein FOTG_18965	+	+	Chr 10/Chr11	+	98.3	-/-	98/97	ATGAAGCTCCTAACTCTCATTTCTGCATTCGCAACTGCGACTCTGGTGTCCGCAGACCAAAGGGCTCAACTTCGTGCCCCTGATGGTTCCGTCCATCATCTGAGTGCCCGGGACAGCACATGCCCCAGACCCATGGTAAGCTAGATTCCAGTGGCAGTTCAGCTCCTGCAGACTCAATATTCTAATACTCGCCAGTGCAAAACACCCGCTTCTCAAGGGCCAAATGACCCTCCCGCCTGCGGCGACTCATACGCAGCGTGCAAGTTCGACCAGTTCCCTTGCGATGAGCACTTTAGTCCCAAGGTGACTGACACTCACCATTGCTACTGCATTGTATGTACTGCCCTCTTCAATCACTACCTGTATCTGACCACTTTGTAGTTGGCCAACAAGAAGGCA…	-
	hypothetical protein FOYG_10649	+	+	Chr 7/Chr8	+	100	-/-	99.6/99.4	ATGTTTGCCAAGATTTTCAGCGCTTTCCTGCTCATTACTGCCGTGTAAGTCTATCAATCCGGCTGTCGAAATACGATGTCTAACAAGACTAAAGGACGGCGAAGCTTCACGACAACTGTGCTTGCCACAACGGCGATAGCTACAACTGGCGTTTGACTGCCGCTGCATGCACAGAGTATAATGATGAAGGCTACGAGGTATGCATTTGTAACCAACTGTCAAGTAATCTCCTATCAGCTAACTGACCCTTTAGTGGGGCGGTGCTACCTATAATGAGACGTCTGGTCGCGTAAGTCAAACTGCCTTTTATAAATAAGATGCACACTAACCTGAGAGTAGTGTGCCCAAGCCACCACTGAAGACAAGATCGCCGGTGATCAGTGGGAGGATGCTTGCAGG…	-
	hypothetical protein FOC4_g10010201	+	+	Chr 9/Chr6	+	95.5	-/-	95.5/94.3	ATGAAGGGCCTTTACACCGTGTTCCTTGCTTTTACTGCCGTACAGGCTACACCAACTATCAACAGCGAATCGAAAGCACTTAATGCCCGGGCAGTCGACCTCAAGGTTCAGTACTACAAGGATGGCGGCTGCACAGACTACGCTGTATCGATTTGGCCCGGTACTTCAAACAAATGTTATGGATACAGCTACAGCAACACAAACAGCGCAAACATTGTTAGCTGCGGTGGTAGGGGTGTTGCTTGCACCTGCTACATGTTTGAGCAGGATAACTGTAAAGGGAACTCTGTCCGGACAGTTGCTCTATCAGGATCCGGCTCCGCTTGTGTTAGGTAGTATACCCTTTGCTTTTTTTGCAATTTTATATGTACTAACTTTGCTTAATAGTAATTGGGGTAA…	-
	hypothetical protein FOWG_15937	+	+	Chr 5/Chr5	+	94.6	-/-	95.3/95.3	ATGAAGCTCACTACTCTTACTCTGTTCTTTGCATCCAGCATCCTCGGCGTCGAAGCTGCCTGGGATTTATACCGAGATGTACAGTGTAACTACAAAAAGTCAGAGGTTGAACTTTGGCACAACTGCTTCGTGGATGGCAAAGAACCCTACACAGACAACGACTGCGGTCTGGCTTGCGCTCGCGCTGGTAGGAATGAGGGAGGCAAATTTGCCCACGCCAGCAACTACAATGGCGGCCAAAGCTGTGGGCTTATTTGCTATTTCAAATAGTTGGTATGTAATATGTATAGGAACCGAGTCGTATTCCCTTTGCTAATACCAACAGGCAGCAGGGGAAGGGATGAAGACTTGGAAGATTTCACTAGACGCTGATATATGCTGTGGGATAGATTGGTGTTG…	-
	hypothetical protein FOC1_g10007931	+	+	Chr 3/Chr4	+	96.7	-/-	97.2/96.2	ATGGAAGTTACTCTTAAGGCACTGGCCCTTGGCCTATTTCTTGCCCAAGCGGCACATGGGTACATATACTCCCACCGATTTCATTGTATTAACACCCGTACTGATACAACAGATAAGTTCAAAGGACCATAGTAGTCACAACTGCTGCTTGAACACTCCTGAAGGGTGGATTCCCCGAAATGATTGGACCAAGGCTGTCTGTGCCATGCGCTGGGGATCTGTTGTAAGTAGCCCTCTTACAATCTTGGAGCAAACGTTTGACAAGAGCATCAGGCGACATTTGATGATGTTAAATGCATCCAGAAACCAGGCAACGTCATCAGCGGTGATGACTTTTATACCGCGTGCAAGCTGTATGGGGCAACTAATGGTTATGGACCTGAGTGGGAGAAGGGCGCA…	-
	hypothetical protein FOVG_11177	+	+	Chr 7/Chr8	+	96	-/-	96/98	ATGCTCGTCAACACGTTTTGCCTTATTGCGTTCGCCACTCTTACCGTGGCTGCGCCTCAGCGCCCTGACCTCAACCGAGATCCTGATAATAATGGCGACCGAATAGCACAGACGAAGCGGGTCGAGGACCTCAGCAACAAGGGCCTTACTTGCCATGAGGGTGCTCAGGAAGCTTTTATATGCTCTGATGGCCTTGGTGGCGACTGGTCAGTAAATCTACGCGAACACTGCCGCGCCTGCTACATGAGATAA	-
	hypothetical protein FOZG_14732	+	+	Chr 7/Chr8	+	100	-/-	99.9/98.1	ATGATCCCCTCCACGCTTCTCGCCCTCATCAGCCTTGTCTCGGTTACCCAAGCCGCAGTCGCTCCCAAGATTCTTTCCGCCGACGATGTCATCGTTCTCAAGACCGATGGCACTTCTCAAGTCATGAAAGCCGCTGACCTCGAACGTCTCGAGACTGCCCCCGCTGTCAACACCAAGACTCCCTCGAAGCGAAACATTGAGCGTCGTGGATGTGAGAGCACCGAAGTCCAAGTCCTATCCGAAAAAGAATTCCTCAACTGGGATGTCCCTATGTCTCCTGTCATCAGCAGTCTCGACGGTTCCAAGGCCACCGTCAGCGTCACTTCCGGCTTCACCATCGCCAACTCTCTCAAAGTAGGCGCTAGCTTCAGCATCCCTCTCATCGAAGACATTCTTACC…	-
	hypothetical protein FOQG_14751	+	+	Chr 5/Chr5	+	98.2	-/-	98.3/98.6	ATGGTCAAATTAGCGCTTCTTAGCTGGCTAGCGGTCGCTGCCCCTGTATTCTCCGCACCAGCCGATGTTCTCAGCCCTCTGGATACGCGAGCTTGCACTACCCCAGCAAATACCCTCAAAAACCCGGGTTTTGAGTCCAGCGCTCTCAGTGAGTCTGCCCCAAAACGACATGAGCTACCGTCTCCAGCATGACTAACACACTCAGCACCATGGGTCTTCCAACCCACATACGTCAAACTCGGCAGCGCAACAGTCGTGAAATCTGGCTATAAAAGCGACCACGCGATCCAAGCCGCGGGAACTTCCGGATATAACGATCCAACCAGCTATAACAAACTCTACCAGACTTTCAAGATCTGCAAAGCATCGCGCTTCCAGCTCTCATGGTCCATGCTCCTC…	-
	hypothetical protein FOYG_14256	+	+	Chr 10/Chr11	+	98.9	-/-	98.9/97.8	ATGTTGCCGGTTCTTTTGGTGTTGTTTCCGTCTCTTGTTAGCGGGCCAGGAAGCATTTTCACGATGAAAGGTTATGAGACTCGTGCTCTGTTTTCGCAGCCGCCGTTTACACCGGTGATGAATGAGACAGATTGTGTTTTGCTTTGGAAGGATCCTGTGGCGGAGTATTTATGGTCGCTTGTATAA	-
	hypothetical protein FOIG_10480	+	+	Chr 10/Chr11	+	75.8	-/-	72.3/98.6	ATGTATTCATCTAACACCTTTTCCAAAGCGGCAGTCCTCTCCCTCTCCCTCTTTTTCACTACCGCCTCGCCATGCAAGCCCCAGTCTTCTCAAGACCTCACCACGACTTCGCCCGCCTCGTTCACCAGCAGCATCATCCTTGGCAGCAGCACCATCATCGTTCCATCAACAACATCCAGCGTCTTCGAATCCTCTACCACCAGCGACGCGATAACCTCTACGACTGAGTCAACTACTGAATTCATTACCACTACTACCTCCACTGCCGAACTTAGTACCACCACGATGGAAATAACGACAAAGCCCGAAACTACAACCGTCGAGACGATCTCCGCCACGACTACGACAAAGATTACAGGACAAACTTGCGGTAGCCCCGGCACGCCGTGCAACACCAGC…	-
	pectinesterase_precursor	+	+	Chr 11/Chr10	+	99.1	-/-	99.3/98.9	ATGAAGTTCCTCACAACATTGAGTTTCGTCACAGCGGCGTTCGCTGCTAGTCGAACAACTGCGCCCTCTGGATGTATAACTGTCAAGAAGTCACCCGGAAGCGGTCAGTTCGGCACCGTTCAAGCTGCAGTCGACTCTCTCTCGACTACAGCATCTGGAAAGCAATGCATCTTCATTGACCAGGGTACCTACAACGAGCAGGTCCTTGTTCCTAGTCGCAGCGCTCAACTATCTATCTACGGATACACTACCGACACTAGCGGATACAGCGGCAACAAGGTCACCATCACAGCGAAGAAGAGCCAGGCTGATGGCCTCAACAACGATGGCACTGCTACTCTTCGTGTCAAGGCTGCCAACTTCAAGCTTTACAACGTCAATGTTGCCAACACGTATGGA…	-

## Sheet: Genes used for phylo.trees 
		Genes
	Strains	rpb1	rpb2	tef1	carbonic_anhydrase	malate_dehydrogenase	metallo-beta-lactamase family protein
	Forc V03-2g	ATGGCTAACCTTTACTTCACTCACTCGAGCGCTCCGCTCAAGACGGTGGAAGAGATTCAGTTCGGGTTGATGTCTCCCGAGGAGATCAAGAACATGAGTGTCTGCCACATTACTTATCCCGAAACGATGGAGGAGAACAAAACAAAGCCTCGTGACGGTGGCCTCAATGACCCGCTTCTCGGATCGATCGATCGACAATTCCGTTGCAAGACCTGCACCCAAGCAATGGGCGAGTGCCCTGGCCACTTCGGTCACATCGAACTGGCCAAACCTGTCTACCATCCCGGATTTATCAAGAAAGTCAAAAAGATTTTGGAGATTGTCTGCCACAACTGTAGCAAAGTGCTAGCCGATGATGTTGGTCTCGCTATATGACGCTATTTAACTTTTGATGCTAAC…	ATGGATGACTACGAGAACGAATCCGACTACGATTATGGCTACGATGAGGGTATCACCCCCGAGGATTGCTGGACCGTAATCTCGTCCTTCTTCGAGACAAAGGGTCTTGCATCGCAACAGACCGACTCCTTTGACGAGTTCACCCAGACAATGGTGCAGGATCTCGTCAACGAGTACTCCACCATCACCCTCGATCAGCACAACCCTCCTGCGCCTCCTGGAGTCAACATCGCCTTGCGACGATATGAGATCAAGTTTGGGAGCGTCATGGTGTCACGTCCTTCTATGAGCGAGACTGATGGAACTGTGACCAACCTCCTACCTTATGAATGTCGTGACCGCAACCTCACCTATGCCGCGCCGACCTACCTCAAGATCACCAAGAAAGTCTCCGTCGCA…	ATGGGTAAGGAGGACAAGACTCACCTTAACGTCGTCGTCATCGGCCACGTCGACTCTGGCAAGTCGACCACTGTGAGTACTCTCCTCGACAATGAGCTTATCTGCCATCGTCAATCCCGACCAAGACCTGGTGGGGTATTTCTCAAAGTCAACATACTGACATCGTTTCACAGACCGGTCACTTGATCTACCAGTGCGGTGGTATCGATAAGCGAACCATCGAGAAGTTCGAGAAGGTTAGTCACTTTCCCTTCGATCGCGCGTCCTTTGCCCATCGATTTCCCCTACGACTCGAAACGTGCCCGCTACCCCGCTCGAGACCAAAAATTTTGCAATATGATCGTAATTTTTTTGGTGGGGCACTTACCCCGCCACTTGAGCGACGGGAGCGTTTGCCCT…	ATGAAGACCGCCGCTCTCTTTGCCTCCTTTTCCTCCCTAGCTATTGCTATCTGCCATTACGGCACGGCTTTAAGCCCCCGAACTGACCTGTTCCGACGGGCCGGGGGTGCCTTTGGCTACAATGAGCTTCAAGGACCCCTTAACTGGCATGGCCTGAACTCCGAGAATATGCTGTGTGCTATTGGCAAGAATCAGTCGCCAATCAACATTGTCGCCGGCAAAATTAAATCCGTCAAAGGCTCCTCCTTTGGCTTTACCGCCCCTGCCTACCTGAAGGGTGCCGAGATTGAGAACCTTGGTACCGGTGTCCAAGTCTATGTCAACGGCTCTGCTACTGTCGCTGGTAAGGCATACAGCCTGCAGCAATTCCACTTCCACACCCCCAGTGAGCACCATGTC…	ATGCTGGCTAGGTTTTTCTTCGCCCTTACTTCAGCTGCTTTGGCTTTGGCTTCGCCGCCAGTTCATAACTTATACCCAAGTCAAAGTGGCATGCCCACGAAGCCAACCCCCGTCCTTCCAAGCAATGGTGGTGGTGAGTATTAACTCCGCCCCCTGAGCTTACGCAATGATTTCAGATCCACTGACATGCCCTTCAGATTCTGAGCTTCCTGAACCCTCTGAGGGCGTGTCTCTCAAGCATATCGCGCTTGGCTTTGGTATTCAAAACTACACCTGCGCCGATACCGCTGCCAGTCCCACACCCGTCGGTGCTCTAGCTGTCCTTTATGATGTCACTCATCTCTACCCCGGACAAGGCCACTCATCTCTAACCCAGGATGAATGGGCCTCTCTCCCAGG…	TTAGTCCAACTTCCAAGATTCAAGCCCCGTGACGTTGTAAGATGTCAAGTCAAAAGTACGAGCCAGTTTTGAGCCTCCTCGGCCCAACTCTTCACTAGAAATGTTCAGAAGCAGAGCTGAGGTGGAAGATTCAAGTCGTCCGGGAAACTCCTTGGCAAGCTTCTTAGATATCTCCTGAGGCGTGAAGAAGTTCTTACCTTTGGACTGGATCTTTTGTTGAAAGAATTTGAGATACCGGCGTGAGTATTTCAAGTCGAGCTTGGTGTTAAGGGAGTCGAGAGTTGTAGTATGACCAGCAATAACCTTGTTCGGTTTCAGATATTCGATAAAGTCCAAAGTAGAAAGCCAGGCATCAGTCAAAGCTGGGGAGAGCTGGTCTGCCAGCCACAGGTGCAATGT…	-
	Forc 016	ATGGCTAACCTTTACTTCACTCACTCGAGCGCTCCGCTCAAGACGGTGGAAGAGATTCAGTTCGGGTTGATGTCTCCCGAGGAGATCAAGAACATGAGTGTCTGCCACATTACTTATCCCGAAACGATGGAGGAGAACAAAACAAAGCCTCGTGACGGTGGCCTCAATGACCCGCTTCTCGGATCGATCGATCGACAATTCCGTTGCAAGACCTGCACCCAAGCAATGGGCGAGTGCCCTGGCCACTTCGGTCACATCGAACTGGCCAAACCTGTCTACCATCCCGGATTTATCAAGAAAGTCAAAAAGATTTTGGAGATTGTCTGCCACAACTGTAGCAAAGTGCTAGCCGATGATGTTGGTCTCGCTATATGACGCTATTTAACTTTTGATGCTAAC…	ATGGATGACTACGAGAACGAATCCGACTACGATTATGGCTACGATGAGGGTATCACCCCCGAGGATTGCTGGACCGTAATCTCGTCCTTCTTCGAGACAAAGGGTCTTGCATCGCAACAGACCGACTCCTTTGACGAGTTCACCCAGACAATGGTGCAGGATCTCGTCAACGAGTACTCCACCATCACCCTCGATCAGCACAACCCTCCTGCGCCTCCTGGAGTCAACATCGCCTTGCGACGATATGAGATCAAGTTTGGGAGCGTCATGGTGTCACGTCCTTCTATGAGCGAGACTGATGGAACTGTGACCAACCTCCTACCTTATGAATGTCGTGACCGCAACCTCACCTATGCCGCGCCGACCTACCTCAAGATCACCAAGAAAGTCTCCGTCGCA…	ATGGGTAAGGAGGACAAGACTCACCTTAACGTCGTCGTCATCGGCCACGTCGACTCTGGCAAGTCGACCACTGTGAGTACTCTCCTCGACAATGAGCTTATCTGCCATCGTCAATCCCGACCAAGACCTGGTGGGGTATTTCTCAAAGTCAACATACTGACATCGTTTCACAGACCGGTCACTTGATCTACCAGTGCGGTGGTATCGATAAGCGAACCATCGAGAAGTTCGAGAAGGTTAGTCACTTTCCCTTCGATCGCGCGTCCTTTGCCCATCGATTTCCCCTACGACTCGAAACGTGCCCGCTACCCCGCTCGAGACCAAAAATTTTGCAATATGATCGTAATTTTTTTGGTGGGGCACTTACCCCGCCACTTGAGCGACGGGAGCGTTTGCCCT…	ATGAAGACCGCCGCTCTCTTTGCCTCCTTTTCCTCCCTAGCTATTGCTATCTGCCATTACGGCACGGCTTTAAGCCCCCGAACTGACCTGTTCCGACGGGCCGGGGGTGCCTTTGGCTACAATGAGCTTCAAGGACCCCTTAACTGGCATGGCCTGAACTCCGAGAATATGCTGTGTGCTATTGGCAAGAATCAGTCGCCAATCAACATTGTCGCCGGCAAAATTAAATCCGTCAAAGGCTCCTCCTTTGGCTTTACCGCCCCTGCCTACCTGAAGGGTGCCGAGATTGAGAACCTTGGTACCGGTGTCCAAGTCTATGTCAACGGCTCTGCTACTGTCGCTGGTAAGGCATACAGCCTGCAGCAATTCCACTTCCACACCCCCAGTGAGCACCATGTC…	TTAATTATAAAACCAATACATGGCTGTGTAGGAAGTGCTGTCGGCTCCTTTCGCCTTGCATCCGTGAGAAGCACCGCCGGCTGTCAGAACACGGTAGGCATAAGAAATTCCATGGCTACCGCCAGCATCACCAAGGAAAAGCCAGTTCACAGCACCAGTGCCTTCAGGCCCAGCGGGGGAAGAAGCAGGAGCTTTGATATCACCGATCTTCTTTGCAACCAACAGTTGACGAGCCTTGTCGAGGTCAAAAGTCGGAACACCGGCAGCGTTAAAGTAGTGATGGCCAAGGTAAGGGATCTTCTTTGAAAGGCTTCTGATCTTGAGATCCTGTTTCTTACGGAATGGTTTGACGAGAGAGGCTCCGGTGCCCTTTTCATTGAGATTCAGAGGGACTTTGAG…	TTAGTCCAACTTCCAAGATTCAAGCCCCGTGACGTTGTAAGATGTCAAGTCAAAAGTACGAGCCAGTTTTGAGCCTCCTCGGCCCAACTCTTCACTAGAAATGTTCAGAAGCAGAGCTGAGGTGGAAGATTCAAGTCGTCCGGGAAACTCCTTGGCAAGCTTCTTAGATATCTCCTGAGGCGTGAAGAAGTTCTTACCTTTGGACTGGATCTTTTGTTGAAAGAATTTGAGATACCGGCGTGAGTATTTCAAGTCGAGCTTGGTGTTAAGGGAGTCGAGAGTTGTAGTATGACCAGCAATAACCTTGTTCGGTTTCAGATATTCGATAAAGTCCAAAGTAGAAAGCCAGGCATCAGTCAAAGCTGGGGAGAGCTGGTCTGCCAGCCACAGGTGCAATGT…	-
	Forc 024	ATGGCTAACCTTTACTTCACTCACTCGAGCGCTCCGCTCAAGACGGTGGAAGAGATTCAGTTCGGGTTGATGTCTCCCGAGGAGATCAAGAACATGAGTGTCTGCCACATTACTTATCCCGAAACGATGGAGGAGAACAAAACAAAGCCTCGTGACGGTGGCCTCAATGACCCGCTTCTCGGATCGATCGATCGACAATTCCGTTGCAAGACCTGCACCCAAGCAATGGGCGAGTGCCCTGGCCACTTCGGTCACATCGAACTGGCCAAACCTGTCTACCATCCCGGATTTATCAAGAAAGTCAAAAAGATTTTGGAGATTGTCTGCCACAACTGTAGCAAAGTGCTAGCCGATGATGTTGGTCTCGCTATATGACGCTATTTAACTTTTGATGCTAAC…	ATGGATGACTACGAGAACGAATCCGACTACGATTATGGCTACGATGAGGGTATCACCCCCGAGGATTGCTGGACCGTAATCTCGTCCTTCTTCGAGACAAAGGGTCTTGCATCGCAACAGACCGACTCCTTTGACGAGTTCACCCAGACAATGGTGCAGGATCTCGTCAACGAGTACTCCACCATCACCCTCGATCAGCACAACCCTCCTGCGCCTCCTGGAGTCAACATCGCCTTGCGACGATATGAGATCAAGTTTGGGAGCGTCATGGTGTCACGTCCTTCTATGAGCGAGACTGATGGAACTGTGACCAACCTCCTACCTTATGAATGTCGTGACCGCAACCTCACCTATGCCGCGCCGACCTACCTCAAGATCACCAAGAAAGTCTCCGTCGCA…	ATGGGTAAGGAGGACAAGACTCACCTTAACGTCGTCGTCATCGGCCACGTCGACTCTGGCAAGTCGACCACTGTGAGTACTCTCCTCGACAATGAGCTTATCTGCCATCGTCAATCCCGACCAAGACCTGGTGGGGTATTTCTCAAAGTCAACATACTGACATCGTTTCACAGACCGGTCACTTGATCTACCAGTGCGGTGGTATCGATAAGCGAACCATCGAGAAGTTCGAGAAGGTTAGTCACTTTCCCTTCGATCGCGCGTCCTTTGCCCATCGATTTCCCCTACGACTCGAAACGTGCCCGCTACCCCGCTCGAGACCAAAAATTTTGCAATATGATCGTAATTTTTTTGGTGGGGCACTTACCCCGCCACTTGAGCGACGGGAGCGTTTGCCCT…	ATGAAGACCGCCGCTCTCTTTGCCTCCTTTTCCTCCCTAGCTATTGCTATCTGCCATTACGGCACGGCTTTAAGCCCCCGAACTGACCTGTTCCGACGGGCCGGGGGTGCCTTTGGCTACAATGAGCTTCAAGGACCCCTTAACTGGCATGGCCTGAACTCCGAGAATATGCTGTGTGCTATTGGCAAGAATCAGTCGCCAATCAACATTGTCGCCGGCAAAATTAAATCCGTCAAAGGCTCCTCCTTTGGCTTTACCGCCCCTGCCTACCTGAAGGGTGCCGAGATTGAGAACCTTGGTACCGGTGTCCAAGTCTATGTCAACGGCTCTGCTACTGTCGCTGGTAAGGCATACAGCCTGCAGCAATTCCACTTCCACACCCCCAGTGAGCACCATGTC…	TTAATTATAAAACCAATACATGGCTGTGTAGGAAGTGCTGTCGGCTCCTTTCGCCTTGCATCCGTGAGAAGCACCGCCGGCTGTCAGAACACGGTAGGCATAAGAAATTCCATGGCTACCGccagcatcaccaaggaAAAGCCAGTTCACAGCACCAGTGCCTTCAGGCCCAGCGGGGGAAGAAGCAGGAGCTTTGATATCACCGATCTTCTTTGCAACCAACAGTTGACGAGCCTTGTCGAGGTCAAAAGTCGGAACACCGGCAGCGTTAAAGTAGTGATGGCCAAGGTAAGGGATCTTCTTTGAAAGGCTtctgatcttgagatcctgTTTCTTACGGAATGGTTTGACGAGAGAGGCTCCGGTGCCCTTTTCATTGAGATTCAGAGGGACTTTGAG…	ATGCTCAGGAATATCCTTTTGTCGTCTCTTCTGGCGGCTAGTGCTACATGTGTCTCTTGCCATCCGAAACTCCGCACCGAGCATTTCCTCAACTCTGGTCCATCTCTGGATATGGTTTCGACGTTAATCATCGGGTCTGAGGCCGCCGCGATCATAGACCTGCCACTCGCTGTGCCACAGGCTATCGACCTCGCTGAATGGGTGGCCAACACGACTGAAAAACCCTTGGTTGCTGCGTTCTCGTCTCACTTTCACCCGGATCATTATCTAAGCGGTGCGGCGTTTCTGGCCAAGTTTCCCGCGACGAAATTTTATGCCAATTCGAAAGCCgtcgatctcatcaagaacgaTGCTGCAGAGAGGGTGAGTCGTATTAACCCCGCGCTTTTGAACAGACTT…	-
	Foc 013	ATGGCTAACCTTTATTTCACCCACTCGAGCGCTCCGCTCAAGACGGTGGAAGAGATTCAGTTCGGTTTGATGTCTCccgaggagatcaagaacatgaGTGTCTGCCACATTACTTATCCCGAAACGATGGAGGAGAACAAAACAAAGCCTCGTGACGGTGGCCTCAATGACCCGCTTCTCGGATCGATCGATCGACAATTCCGTTGCAAGACCTGCACCCAAGCAATGGGCGAGTGCCCTGGCCACTTCGGTCACATCGAACTGGCCAAACCTGTCTACCATCCCGGATTTATCAAGAAAGTCAAAAAGATTTTGGAGATTGTCTGCCACAACTGTAGCAAAGTGCTagccgatgatgttggtctCGCTATATGACGCTATTTAACTTTTGATGCTAAC…	TTATCGGTTTGAAACTCCAGATCTGTTGGTAAACATTCTTGCGGCGATGTTCATGGCCTGCAGCTCCTGGAAGAGCAGCTTGGCGGCGTAGGGAATATGGATTTGCgcgatcttggtcttgttcttgcaaGGTCGGCATTCGAATGACTGTTTGGAAAGGTTTCTGAGACATGTTAGCTCTTATTCATGAGTATTTGTAGGGGCAACTTACGCAATTGGTGTCATGAGTCCACAAATCTCGCAGACGTGGACACGGAAAGCATCCGACACCTCAAACAGACGCTCCTTCAGGAAAGCAGCGGCACCGTGAGCGATCATACAATCACGTTCCATTTCTCCGAATCGGAGACCACCATCACGAGCACGACCCTCGACAGGTTGTCGGGTCATGATCTGAAC…	TTATTTCTTGGCGGCCTTGGCAGCGGACTTGGTGACCTTGCCGGCAGCACCGCTGGACTTCTCGACGGCCTTGATGACACCGACGGCGACAGTCTGTCGCATGTCACGGACGGCGAAACGACCCAGAGGAGGGTAGTCAGTGAAAGCCTCAACACACATGGGCTTGGAGGGAACcatcttgacgatggcgGAGTCACCagacttgatgaacttggggGCGGCCTCAGTGGCCTTACCGGTTCGGCGGTCGATCTTCTCCTGGATCTCGGCGAACTTGCAGGCAATGTGGGCAGTGTGGCAATCGAGGACGGGAGCGTAACCAGCACCGACCTGACCGGGGTggttgaggacgatgacCTGGGCGGTGAAAGAAGCGGCACCCATAGGGGGGTCGTTCTT…	ATGAAGACCGCCGCTCTCTTTGCCTCCTTTTCCTCCCTAGCTATTGCTATCTGCCATTACGGCACGGCTTTAAGCCCCCGAACTGACCTGTTCCGACGGGCCGGGGGTGCCTTTGGCTACAATGAGCTTCAAGGACCCCTTAACTGACATGGCCTGAACTCCGAGAATATGCTGTGTGCTATTGGCAAGAATCAGTCGCCAATCAACATTGTCGCCGGCAAAATTAAATCCGTCAAAGGCTCCTCCTTTGGCTTTACCGCCCCTGCCTACCTGAAGGGTGCCGAGATTGAGAACCTTGGTACCGGTGTCCAAGTCTATGTCAACGGCTCTGCTACTGTCGCTGGTAAGGCATACAGCCTGCAGCAATTCCACTTCCACACCCCCAGTGAGCACCATGTC…	TTAATTGTAAAACCAATACATGGCTGCGTAGGAAGTGCTATCAACTCCTTTCGTCTTGCATCCGTGAGAAGCACCGCTGGCTGTCAGAACACGGTAGACAAAAGAAATTCCGTGGCTGCCGccagcatcaccaaggaAGAGCCAGTCCACAGCACCAGTGCCATCGGGTCCAGACGGGGAAGAACCAGGAGCTTTGATACCGTCAATCTTCTTTGCAATCAGCAGTTGACAAGCCTTGTCAAGGTCGAAAGTCGGAACACCGACAGAGTTGAAGTAGTGATGGCCAAGGTAGGAGATCTTCTTTGAAAGGCTCCTAACCTTGAGATCCTGTTTCTTGGGAAACGGTTTGATGGGGGAGGCTCCGATACCATTTTCATTGAGATTCAGAGGAACTTTCAG…	-	-
	Foc 011	ATGGCTAACCTTTATTTCACCCACTCGAGCGCTCCGCTCAAGACGGTGGAAGAGATTCAGTTCGGTTTGATGTCTCccgaggagatcaagaacatgaGTGTCTGCCACATTACTTATCCCGAAACGATGGAGGAGAACAAAACAAAGCCTCGTGACGGTGGCCTCAATGACCCGCTTCTCGGATCGATCGATCGACAATTCCGTTGCAAGACCTGCACCCAAGCAATGGGCGAGTGCCCTGGCCACTTCGGTCACATCGAACTGGCCAAACCTGTCTACCATCCCGGATTTATCAAGAAAGTCAAAAAGATTTTGGAGATTGTCTGCCACAACTGTAGCAAAGTGCTagccgatgatgttggtctCGCTATATGACGCTATTTAACTTTTGATGCTAAC…	TTATCGGTTTGAAACTCCAGATCTGTTGGTAAACATTCTTGCGGCGATGTTCATGGCCTGCAGCTCCTGGAAGAGCAGCTTGGCGGCGTAGGGAATATGGATTTGCgcgatcttggtcttgttcttgcaaGGTCGGCATTCGAATGACTGTTTGGAAAGGTTTCTGAGACATGTTAGCTCTTATTCATGAGTATTTGTAGGGGCAACTTACGCAATTGGTGTCATGAGTCCACAAATCTCGCAGACGTGGACACGGAAAGCATCCGACACCTCAAACAGACGCTCCTTCAGGAAAGCAGCGGCACCGTGAGCGATCATACAATCACGTTCCATTTCTCCGAATCGGAGACCACCATCACGAGCACGACCCTCGACAGGTTGTCGGGTCATGATCTGAAC…	TTATTTCTTGGCGGCCTTGGCAGCGGACTTGGTGACCTTGCCGGCAGCACCGCTGGACTTCTCGACGGCCTTGATGACACCGACGGCGACAGTCTGTCGCATGTCACGGACGGCGAAACGACCCAGAGGAGGGTAGTCAGTGAAAGCCTCAACACACATGGGCTTGGAGGGAACcatcttgacgatggcgGAGTCACCagacttgatgaacttggggGCGGCCTCAGTGGCCTTACCGGTTCGGCGGTCGATCTTCTCCTGGATCTCGGCGAACTTGCAGGCAATGTGGGCAGTGTGGCAATCGAGGACGGGAGCGTAACCAGCACCGACCTGACCGGGGTggttgaggacgatgacCTGGGCGGTGAAAGAAGCGGCACCCATAGGGGGGTCGTTCTT…	ATGAAGACCGCCGCTCTCTTTGCCTCCTTTTCCTCCCTAGCTATTGCTATCTGCCATTACGGCACGGCTTTAAGCCCCCGAACTGACCTGTTCCGACGGGCCGGGGGTGCCTTTGGCTACAATGAGCTTCAAGGACCCCTTAACTGACATGGCCTGAACTCCGAGAATATGCTGTGTGCTATTGGCAAGAATCAGTCGCCAATCAACATTGTCGCCGGCAAAATTAAATCCGTCAAAGGCTCCTCCTTTGGCTTTACCGCCCCTGCCTACCTGAAGGGTGCCGAGATTGAGAACCTTGGTACCGGTGTCCAAGTCTATGTCAACGGCTCTGCTACTGTCGCTGGTAAGGCATACAGCCTGCAGCAATTCCACTTCCACACCCCCAGTGAGCACCATGTC…	ATGCTAGCTGAGCTTTCCGTCGCCTTTACTTTAGCTGCTTTTGCTTTGGCTTCGCCGCCAATTGATAAGTTATGTCCAAGTCAAAGTGGCATGCCCGCAAAGCCAAATCCCACCCTTCCAAGCAATGGTGGTGGTAAGAATTAAGTCCGCTATGTAGACATATGAAAAGATTTCAGTTGAACTGACGTAGCCTACAGCTTCTGGGCTCCCTGAACCGTCTCAGGGAGCGGCTCTCAAGCATATCGCGCTTGGCTTTGGTATTCAAAACTACACCTGCGCCGATACCGACACCACTCCTACATCTGTCGGTGCTCTAGCTGTCCTTTACGATGTCACTCATCTCTACCCCGGACAAAGCCACTCATCTCTGACCCAAGCCGAATGGGCTTCGCTCCCAGG…	-	-
	Foc 001	ATGGCTAACCTTTACTTCACCCACTCGAGCGCTCCGCTCAAGACGGTGGAAGAGATTCAGTTCGGTTTGATGTCTCccgaggagatcaagaacatgaGTGTCTGCCACATTACTTATCCCGAAACGATGGAGGAGAACAAAACAAAGCCTCGTGACGGTGGCCTCAATGACCCGCTTCTCGGATCGATCGATCGACAATTCCGTTGCAAGACCTGCACCCAAGCAATGGGCGAGTGCCCTGGCCACTTCGGTCACATCGAACTGGCCAAACCTGTCTACCATCCCGGATTTATCAAGAAAGTCAAAAAGATTTTGGAGATTGTCTGCCACAACTGTAGCAAAGTGCTagccgatgatgttggtctCGCTATATGACGCTATTTAACTTTTGATGCTAAC…	ATGGACGACTACGAGAACGAATCCGACTACGATTATGGCTACGATGAGGGTATCACCCCCGAGGATTGCTGGACCGTAATCTCGTCCTTCTTCGAGACAAAGGGTCTTGCATCGCAACAGACCGACTCCTTTGATGAGTTCACCCAGACAATGGTGCAGGATCTCGTCAACGAGTACTCCACCATCACCCTCGATCAGCACAACCCTCCTGCGCCTCCTGGAGTCAACATCGCCTTGCGACGATATGAGATCAAGTTTGGGAGCGTCATGGTGTCACGTCCTTCTATGAGCGAGACTGATGGAACTGTGACCAACCTCCTACCTTACGAATGTCGTGACCGCAACCTCACCTATGCCGCGCCGACCTacctcaagatcaccaagaaaGTCTCCGTCGCA…	TTATTTCTTGGCGGCCTTGGCAGCGGACTTGGTGACCTTGCCGGCAGCACCGCTGGACTTCTCGACGGCCTTGATGACACCGACGGCGACAGTCTGTCGCATGTCACGGACGGCGAAACGACCCAGAGGAGGGTAGTCAGTGAAAGCCTCAACACACATGGGCTTGGAGGGAACcatcttgacgatggcgGAGTCACCagacttgatgaacttggggGCGGCCTCAGTAGCCTTACCGGTTCGGCGGTCGATCTTCTCCTGGATCTCGGCGAACTTGCAGGCAATGTGGGCAGTGTGGCAATCGAGAACGGGAGCGTAACCAGCACCGACCTGACCGGGGTggttgaggacgatgacCTGGGCGGTGAAAGAAGCGGCACCCATAGGGGGGTCGTTCTT…	TCAGAACGCGCCGTTAAGGACATTGCGGGCATTGTCCACGAGGTTGATCTGTCCAGGGGCGTTCTGAGTGTAGCGAGAGTTGAACTTAATGACACTCTTGACGGCGCGAAAGGTCGCAACATCCACGAAAAGAGGGCTGGCGACAACATTGAAAGAGATACCTTCGGCACAGGGTGGGGTGGTTAGGGAGCCGTCGTAGGTGAAAACATCAGAGCGGGAGAGGTGAGACTGGAGGCCGCGGAAGTCGAGGGCGCCCGTGGTGGTGATATCTCCAGCGTTAGGAATATCCCCCACGTTGCGGAGGGCGGAAGATATAAGACGGTCGGTAGAGTCGTGTCTGCCAGCAATGTCGATAAGGAAACCAATGACAGCCAAGGACTTATCTGTGACATAACATAT…	ATGCTAGCTGAGCTTTCCGTCGCCTTTACTTTAGCTGCTTTTGCTTTGGCTTCGCCGCCAATTGATAAGTTATGTCCAAGTCAAAGTGGCATGCCCGCAAAGCCAAATCCCACCCTTCCAAGCAATGGTGGTGGTAAGAATTAAGTCCGCTATGTAGACATATGAAAAGATTTCAGTTGAACTGACGTAGCCTACAGCTTCTGGGCTCCCTGAACCGTCTCAGGGAGCGGCTCTCAAGCATATCGCGCTTGGCTTTGGTATTCAAAACTACACCTGCGCCGATACCGACACCACTCCTACATCTGTCGGTGCTCTAGCTGTCCTTTACGATGTCACTCATCTCTACCCCGGACAAAGCCACTCATCTCTGACCCAAGCCGAATGGGCTTCGCTCCCAGG…	TTAGTCCAACTTCCAAGATTCAAGCCCCGTGACGTTGTAAGATGTCAAGTCAAAAGTACGAGCCAGTTTTGAGCCTCCTCGGCCCAGTTCTTCACTAGAAATGTTCAGAAGCAGAGCTGAGGTGGAAGATTCAAGTCGTCCGGGAAACTCTTTGGCAAGCTTCTTAGATATCTCCTGAGGCGTGAAGAAGTTCTTACCTTTGGACTGAATCTTTTGTTGAAAGAACTTGAGATACCGACGTGAGTATTCCAAGTCAAGCTTGGTGTTAAGGGAGTCCAGAGTTGTAGTATGGCCAGCAATAACCTTGTTCGGTTTTAGATATTCGATAAAGTCCAAAGTAGAAAGCCAGGCATCAGTCAAAGCTGGGGAGAGTTGGTCTGCCAGCCACAGGTGCAATGT…	-
	Forl ZUM2407	ATGGCTAACCTTTACTTCACCCACTCGAGCGCTCCGCTCAAGACGGTGGAAGAGATTCAGTTCGGTTTGATGTCTCCCGAGGAGATCAAGAACATGAGTGTCTGCCACATTACTTATCCCGAAACGATGGAGGAGAACAAAACAAAGCCTCGTGACGGTGGCCTCAATGACCCGCTTCTCGGATCGATCGATCGACAATTCCGTTGCAAGACCTGCACCCAAGCAATGGGCGAGTGCCCTGGCCACTTCGGTCACATCGAACTGGCCAAACCTGTCTACCATCCCGGATTTATTAAGAAAGTCAAAAAGATTTTGGAGATTGTCTGCCACAACTGTAGCAAAGTGCTAGCCGATGATGTTGGTCTCGCTATATGACGCTATTTAACTTTTGATGCTAAC…	TCGGTTTGAAACTCCAGATCTGTTGGTAAACATTCTTGCGGCGATGTTCATGGCCTGCAGCTCCTGGAAGAGCAGCTTGGCGGCGTAGGGAATATGGATTTGCGCGATCTTGGTCTTGTTCTTGCAAGGTCGGCATTCGAATGACTGTTTGGAAAGGTTTCTGAGACATGTTAGCTCTTATTCATGAGTATTTGTAGGGGCAACTTACGCAATTGGTGTCATGAGTCCACAAATCTCGCAGACGTGGACACGGAAAGCATCCGACACCTCAAACAGACGCTCCTTCAGGAAAGCAGCGGCACCGTGAGCGATCATACAATCACGTTCCATTTCTCCGAATCGGAGACCACCATCACGAGCACGACCCTCAACAGGTTGTCGGGTCATGATCTGAACTGG…	ATGGGTAAGGAGGACAAGACTCACCTTAACGTCGTCGTCATCGGCCACGTCGACTCTGGCAAGTCGACCACTGTGAGTACTCTCCTCGACAATGAGCTTATCTGCCATCGTCAATCCCGACCAAGACCTGGCGGGGTATTTCTCAAAGTCAACATACTGACATCGTTTCACAGACCGGTCACTTGATCTACCAGTGCGGTGGTATCGACAAGCGAACCATCGAGAAGTTCGAGAAGGTCAGTCACTTTCCCTTCGATCGCTCGTCCCTTGCCCATCGATTTCCCCTACGACTCGAAACGTGCCCGCTACCCCGCTCGAGACCAAAAATTTTGCAATATGGCCGTAATTTTTTTGGTGGGGCACTTACCCCGCCACTTGAGCGACGGAAGCGTTTGCCCT…	ATGAAGGCCGTCGCTCTCTTGGCCTCCTTTTCGTCTCTGGCTGCAGCCGTCTGCCACTATGGCACAACTTTGAACCCACGATCTGACTTCTATCGACGGGCTGAGGGTGTTTTTGGCTACAATGAGCTTCACGGCCCCCTTAATTGGCACGGCTTAGGCTCTGAGAACATGCTCTGTGCTACAGGCAAGAACCAGTCACCAATTAACGTTGTCGCTGGCGAGATCAACTCCATCCACGGTTCCTCCTTTGGCTTTGAGGCATCTGCCTACCCCAACGGTGCCGAGTTTGAGAACCTTGGGACCGGTGTCCAGGTCTATGTCAACGGGACCGCCACTGTCGGGAATAAGGCGTACAGCCTCCAACAATTCCACTTCCACACACCCAGTGAGCACCGAGTC…	TTAATTGTAAAACCAATACATGGCTGCGTAGGAAGTGCTATCAACTCCTTTCGTCTTGCATCCGTGAGAAGCACCGCTGGCTGTCAGAACACGGTAGACAAGAAATTCCGTGGCTGCCGCCAGCATCACCAAGGAAGAGCCAGTCCACAGCACCAGTGCCATCGGGTCCAGACGGGGAAGAACCAGGAGCTTTGATACCGTCAATCTTCTTTGCAATCAGCAGTTGACAAGCCTTGTCAAGGTCGAAAGTCGGAACACCGACAGAGTTGAAGTAGTGATGGCCAAGGTAGGAGATCTTCTTTGAAAGGCTCCTAACCTTGAGATCCTGTTTCTTGGGAAACGGTTTGATGGGGGAGGCTCCGATACCATTTTCATTGAGATTCAGAGGAACTTTCAGCG…	TTAGTCCAACTTCCAAGATTCAAGCCCCGTGACGTTGTAAGATGTCAAGTCAAAAGTACGAGCCAGTTTTGAGCCTCCTCGGCCCAACTCTTCACTAGAAATGTTCAGAAGCAGAGCTGAGGTGGAAGATTCAAGTCGTCCGGGAAACTCCTTGGCAAGCTTCTTAGATATCTCCTGAGGCGTGAAGAAGTTCTTACCTTTAGACTGGATCTTTTGTTGAAAGAATTTGAGATATCGGCGTGAGTATTCCAAGTCGAGCTTGGTGTTAAGGGAGTCGAGAGTTGTAGTATGGCCAGCAATAACCTTGTTCGGTTTCAGATATTCGATAAAGTCCAAAGTAGAAAGCCAGGCATCAGTCAAAGCTGGGGAGAGCTGGTCTGCCAGCCACAGGTGCAATGT…	-
	Forl CL57	ATGGCTAACCTTTACTTCACTCACTCGAGCGCTCCGCTCAAGACGGTGGAAGAGATTCAGTTCGGTTTGATGTCTCCCGAGGAGATCAAGAACATGAGTGTCTGCCACATTACTTATCCCGAAACGATGGAGGAGAACAAAACAAAGCCTCGTGACGGTGGCCTCAATGACCCGCTTCTCGGATCGATCGATCGACAATTCCGTTGCAAGACCTGCACCCAAGCAATGGGCGAGTGCCCTGGCCACTTCGGTCACATCGAACTGGCCAAACCTGTCTACCATCCCGGATTTATCAAGAAAGTCAAAAAGATTTTGGAGATTGTCTGCCACAACTGTAGCAAAGTGCTAGCCGATGATGTTGGTCTCGCTATATGACGCTATTTAACTTTTGATGCTAAC…	ATGGATGACTACGAGAACGAATCCGACTACGATTATGGCTACGATGAGGGTATCACCCCCGAGGATTGCTGGACCGTAATCTCGTCCTTCTTCGAGACAAAGGGTCTTGCATCGCAACAGACCGACTCCTTTGACGAGTTCACCCAGACAATGGTGCAGGATCTCGTCAACGAGTACTCCACCATCACCCTCGATCAGCACAACCCTCCTGCGCCTCCTGGAGTCAACATCGCCTTGCGACGATATGAGATCAAGTTTGGGAGCGTCATGGTGTCACGTCCTTCTATGAGCGAGACTGATGGAACTGTGACCAACCTCCTACCTTACGAATGTCGTGACCGCAACCTCACCTATGCCGCGCCGACCTacctcaagatcaccaagaaaGTCTCCGTCGCA…	TTATTTCTTGGCGGCCTTGGCAGCGGACTTGGTGACCTTGCCGGCAGCACCGCTGGACTTCTCGACGGCCTTGATGACACCAACGGCGACAGTCTGTCGCATGTCACGGACGGCGAAACGACCCAGAGGAGGGTAGTCAGTGAAAGCCTCAACACACATGGGCTTGGAGGGAACcatcttgacgatggcgGAGTCACCagacttgatgaacttggggGCGGCCTCAGTAGCCTTACCGGTTCGGCGGTCGATCTTCTCCTGGATCTCGGCGAACTTGCAGGCAATGTGGGCAGTGTGGCAATCGAGGACGGGAGCGTAACCAGCACCGACCTGACCGGGGTggttgaggacgatgacCTGAGCGGTGAAAGAAGCGGCACCCATAGGGGGGTCGTTCTT…	-	ATGCTAGCTGAGCTTTCCGTCGCCTTTACTTTAGCTGCTTTTGCTTTGGCTTCGCCGCCAATTGATAAGTTATGTCCAAGTCAAAGTGGCATGCCCGCAAAGCCAAATCCCACCCTTCCAAGCAATGGTGGTGGTAAGAATTAAGTCCGCCATGTAGACATATGAAAAGATTTCAGTTGAACTGACGTAGCCTACAGCGTCTGAGCTCCCTGAACCGTCTCAGGGAGCGGCTCTCAAGCATATCGCGCTTGGCTTTGGTATTCAAAACTACACCTGCGCCGATACCGACACCACTCCTACATCTGTCGGTGCTCTAGCTGTCCTTTACGATGTCACTCATCTCTACCCCGGACAAAGCCACTCATCTCTGACCCAAGCCGAATGGGCTTCGCTCCCAGG…	ATGCTCAGGAATATCCTTTTGTCGTCTCTTCTGGCGGCTAGTGCTACATGTGTCTCTTGCCATCCGAAACTCCGCACCGAGCATTTCCTCAACTCTGGTCCATCTCTGGATATGGTTTCGACGTTAATCATCGGGTCTGAGGCCGCCGCGATCATAGACCTGCCACTCGCTGTGCCACAGGCTATCGACCTCGCTGAATGGGTGGCCAACGCGACTGAAAAACCCTTGGTTGCTGCGTTCTCGTCTCACTTTCACCCGGATCATTATCTAAGCGGTGCGGCGTTTCTGGCCAAGTTTCCCGCGACGAAATTTTATGCCAATTCGAAAGCCGTCGATCTCATCAAGAACGATGCTGCAGAGAGGGTGAGTCGTATTAACCCCGCGCTTTTGAACAGACTT…	-
	Fol 4287	ATGGCTAACCTTTACTTCACCCACTCGAGCGCTCCGCTCAAGACGGTGGAAGAGATTCAGTTCGGTTTGATGTCTCCCGAGGAGATCAAGAACATGAGTGTCTGCCACATTACTTATCCCGAAACGATGGAGGAGAACAAAACAAAGCCTCGTGACGGTGGCCTCAATGACCCGCTTCTCGGATCGATCGATCGACAATTCCGTTGCAAGACCTGCACCCAAGCAATGGGCGAGTGCCCTGGCCACTTCGGTCACATCGAACTGGCCAAACCTGTCTACCATCCCGGATTTATTAAGAAAGTCAAAAAGATTTTGGAGATTGTCTGCCACAACTGTAGCAAAGTGCTAGCCGATGATGTTGGTCTCGCTATATGACGCTATTTAACTTTTGATGCTAAC…	ATGGACGACTACGAGAACGAATCCGACTACGATTATGGCTACGATGAGGGTATCACCCCCGAGGATTGCTGGACCGTAATCTCGTCCTTCTTCGAGACAAAGGGTCTTGCATCGCAACAGACCGACTCCTTTGACGAGTTCACCCAGACAATGGTGCAGGATCTCGTCAACGAGTACTCCACCATCACCCTCGATCAGCACAACCCTCCTGCGCCTCCTGGAGTCAACATCGCCTTGCGACGATATGAGATCAAGTTTGGGAGCGTCATGGTGTCACGTCCTTCTATGAGCGAGACTGATGGAACTGTGACCAACCTCCTACCTTACGAATGTCGTGACCGCAACCTCACCTATGCCGCGCCGACCTACCTCAAGATCACCAAGAAAGTCGCCGTCGCA…	ATGGCACCGATCCTCACCTTAACGTCGTCGTCATCGGCCACGTCGACTCTGGCAAGTCGACCACTGTGAGTACTCTCCTCGACAATGAGCTTATCTGCCATCGTCAATCCCGACCAAGACCTGGCGGGGTATTTCTCAAAGTCAACATACTGACATCGTTTCACAGACCGGTCACTTGATCTACCAGTGCGGTGGTATCGACAAGCGAACCATCGAGAAGTTCGAGAAGGTTAGTCACTTTCCCTTCGATCGCGCGTCCTTTGCCCATCGATTTCACCTACGACTCGAAACGTGCCCGCTACCCCGCTCGAGACCAAAAATTTTGCAATATGACCGTAATTTTTTTTTGGTGGGGCACTTACCCCGCCACTTGAGCGACGGGAGCGTTTGCCCTCTTAA…	-	TTAATTGTAAAACCAATACATGGCCGTGTAGGAAGTGCTGTCGGCTCCTTTCGCCTTGCATCCGTGAGAAGCACCGCCGGCTGTCAGAACACGGTAGGCATAAGAAATTCCATGGCTACCGCCAGCATCACCAAGGAAAAGCCAGTTCACAGCACCGGTGCCTTCAGGCCCAGCGGGGGAAGAAGCAGGAGCTTTGATATCGCCGATCTTCTTTGCCACCAACAGTTGACGAGCCTTGTCGAGGTCAAAAGTCGGAACACCGGCAGCGTTAAAGTAGTGATGGCCAAGGTAAGGGATCTTCTTTGAAAGGCTTCTGATCTTGAGATCCTGTTTCTTAGGGAATGGTTTGACGAGAGAAGCTCCGGTGCCCTTTTCATTGAGATTCAGGGGGACTTTGAG…	TTAGTCCAACTTCCAAGATTCAAGCCCCGTGACGTTGTAAGATGTCAAGTCAAAAGTACGAGCCAGTTTTGAGCCTCCTCGGCCCAACTCTTCACTAGAAATGTTCAGAAGCAGAGCTGAGGTGGAAGATTCAAGTCGTCCGGGAAACtccttggcaagcttcttAGATATCTCCTGAGGCGTGAAGAAGTTCTTACCTTTGGACTGGATCTTTTGTTGAAAGAATTTGAGATACCGGCGTGAGTATTTCAAGTCGAGCTTGGTGTTAAGGGAGTCGAGAGTTGTAGTATGACCAGCAATAACCTTGTTCGGTTTCAGATATTCGATAAAGTCCAAAGTAGAAAGCCAGGCATCAGTCAAAGCTGGGGAGAGCTGGTCTGCCAGCCACAGGTGCAATGT…	-
	Fol 069	ATGGCTAACCTTTACTTCACCCACTCGAGCGCTCCGCTCAAGACGGTGGAAGAGATTCAGTTCGGTTTGATGTCTCccgaggagatcaagaacatgaGTGTCTGCCACATTACTTATCCCGAAACGATGGAGGAGAACAAAACAAAGCCTCGTGACGGTGGCCTCAATGACCCGCTTCTCGGATCGATCGATCGACAATTCCGTTGCAAGACCTGCACCCAAGCAATGGGCGAGTGCCCTGGCCACTTCGGTCACATCGAACTGGCCAAACCTGTCTACCATCCCGGATTTATCAAGAAAGTCAAAAAGATTTTGGAGATTGTCTGCCACAACTGTAGCAAAGTGCTagccgatgatgttggtctCGCTATATGACGCTATTTAACTTTTGATGCTAAC…	ATGGACGACTACGAGAACGAATCCGACTACGATTATGGCTACGATGAGGGTATCACCCCCGAGGATTGCTGGACCGTAATCTCGTCCTTCTTCGAGACAAAGGGTCTTGCATCGCAACAGACCGACTCCTTTGACGAGTTCACCCAGACAATGGTGCAGGATCTCGTCAACGAGTACTCCACCATCACCCTCGATCAGCACAACCCTCCTGCGCCTCCTGGAGTCAACATCGCCTTGCGACGATATGAGATCAAGTTTGGGAGCGTCATGGTGTCACGTCCTTCTATGAGCGAGACTGATGGAACTGTGACCAACCTCCTACCTTACGAATGTCGTGACCGCAACCTCACCTATGCCGCGCCGACCTacctcaagatcaccaagaaaGTCTCCGTCGCA…	TTATTTCTTGGCGGCCTTGGCAGCGGACTTGGTGACCTTGCCGGCAGCACCGCTGGACTTCTCGACGGCCTTGATGACACCAACGGCGACAGTCTGTCGCATGTCACGGACGGCGAAACGACCCAGAGGAGGGTAGTCAGTGAAAGCCTCAACACACATGGGCTTGGAGGGAACcatcttgacgatggcgGAGTCACCagacttgatgaacttggggGCGGCCTCAGTAGCCTTACCGGTTCGGCGGTCGATCTTCTCCTGGATCTCGGCGAACTTGCAGGCAATGTGGGCAGTGTGGCAATCGAGGACGGGAGCGTAACCAGCACCGACCTGACCGGGGTggttgaggacgatgacCTGAGCGGTGAAAGAAGCGGCACCCATAGGGGGGTCGTTCTT…	-	ATGCTGGCTAGGTTTTTCTTCGCCCTTACTTCAgctgctttggctttggcttcgcCGCCAGTTCATAACTTATACCCAAGTCAAAGTGGCATGCCCACAAAGCCAACCCCCGTCCTTCCAAgcaatggtggtggtgagtATTAACTCCGCCCCTTGGGCTTACGCAATGATTTCAGATCCACTGACATGCCCTTCAGATTCTGAGCTTCCTGAACCCTCTGAGGGCGTGTCTCTCAAGCATATCGCGCTTGGCTTTGGTATTCAAAACTACACTTGCGCCGATACCGCTGCCAGTCCCACACCCGTCGGTGCTCTAGCTGTCCTTTATGATGTCACTCATCTCTACCCCGGACAAGGTCACTCATCCCTAACCCAGGATGAATGGGCCTCTCTCCCAGG…	TTAGTCCAACTTCCAAGATTCAAGCCCCGTGACGTTGTAAGATGTCAAGTCAAAAGTACGAGCCAGTTTTGAGCCTCCTCGGCCCAACTCTTCACTAGAAATGTTCAGAAGCAGAGCTGAGGTGGAAGATTCAAGTCGTCCGGGAAACtccttggcaagcttcttAGATATCTCCTGAGGCGTGAAGAAGTTCTTACCTTTGGACTGGATCTTTTGTTGAAAGAATTTGAGATACCGGCGTGAGTATTTCAAGTCGAGCTTGGTGTTAAGGGAGTCGAGAGTTGTAGTATGACCAGCAATAACCTTGTTCGGTTTCAGATATTCGATAAAGTCCAAAGTAGAAAGCCAGGCATCAGTCAAAGCTGGGGAGAGCTGGTCTGCCAGCCACAGGTGCAATGT…	-
	Fol 075	TTACCGCTCGTTCGACGGCGAGTTGGGAGAGCTGTTCTTGGTTGGTGACTGGTcattaaagtattattaaggACCCAAACTCACTATTGATTTCCAGACGTTCCTGGACCCGGCGTGCGAGGAGAGAAAGCAGGCGACGTCGGCGAGTAGCTTGGGCTGGTTGGCGACTGCTGTGCACCAGGGCTCCTCTGGAAGCTTGGGCTTGTTGGGGAATAAGCCTCAGGAGACGTTGGAGACCATGAAGGTGACGCCGGAGAGTAAGAGGGTGAGGTTGGTCCAGCCCCATGAATGTTGGGCGATGTCGGGCTGTAGTTGGGGCTCGCCGGTGAGTAACTAGGAGAGGTGGGAGAGTTGAACTGTGCCGGCGATGTCGGCGAGTAGTGTCTAGGGGACGAAGGT…	TTATCGGTTTGAAACTCCGGATCTGTTGGTAAACATTCTTGCGGCGATGTTCATGGCCTGCAGCTCCTGGAAGAGCAGCTTGGCGGCGTAGGGAATATGGATTTGCgcgatcttggtcttgttcttgcaaGGTCGGCATTCGAATGACTGTTTGGAAAGGTTTCTGAGACATGTTAGCTCTTATTCATGAGTATTTGTAGGGGCAACTTACGCAATTGGTGTCATGAGTCCACAAATCTCGCAGACGTGGACACGGAAAGCATCCGACACCTCAAACAGACGCTCCTTCAGGAAAGCAGCGGCACCGTGAGCGATCATACAATCACGTTCCATTTCTCCGAATCGGAGACCACCATCACGAGCACGACCCTCAACAGGTTGTCGGGTCATGATCTGAAC…	ATGGGTAAGGAGGACAAGACTCACCTTaacgtcgtcgtcatcggccACGTCGACTCTGGCAAGTCGACCACTGTGAGTACTCTCCTCGACAATGAGCTTATCTGCCATCGTCAATCCCGACCAAGACCTGGTGGGGTatttctcaaagtcaacatACTGACATCGTTTCACAGACCGGTCACTTGATCTACCAGTGCGGTGGTATCGATAAGCGAACCATCGAGAAGTTCGAGAAGGTTAGTCACTTTCCCTTCGATCGCGCGTCCTTTGCCCATCGATTTCCCCTACGACTCGAAACGTGCCCGCTACCCCGCTCGAGACCAAAAATTTTGCAATATGACTGTAATTTTTTTTGGTGGGGCACTTACCCCGCCACTTGAGCGACGGGAGCGTTTGCCC…	-	ATGCTGGCTAGGTTTTTCTTCGCCCTTACTTCAgctgctttggctttggcttcgcCGCCAGTTCATAACTTATACCCAAGTCAAAGTGGCATGCCCACAAAGCCAACCCCCGTCCTTCCAAgcaatggtggtggtgagtATTAACTCCGCCCCTTGGGCTTACGCAATGATTTCAGATCCACTGACATGCCCTTCAGATTCTGAGCTTCCTGAACCCTCTGAGGGCGTGTCTCTCAAGCATATCGCGCTTGGCTTTGGTATTCAAAACTACACTTGCGCCGATACCGCTGCCAGTCCCACACCCGTCGGTGCTCTAGCTGTCCTTTATGATGTCACTCATCTCTACCCCGGACAAGGTCACTCATCCCTAACCCAGGATGAATGGGCCTCTCTCCCAGG…	TTAGTCCAACTTCCAAGATTCAAGCCCCGTGGCGTTGTAAGATGTCAAGTCAAAAGTACGAGCCAGTTTTGAGCCTCCTCGGCCCAACTCTTCACTAGAAATGTTCAGAAGCAGAGCTGAGGTGGAAGATTCAAGTCGTCCGGGAAACtccttggcaagcttcttAGATATCTCCTGAGGCGTGAAGAAGTTCTTACCTTTGGACTGGATCTTTTGTTGAAAGAATTTGAGATACCGGCGTGAGTATTTCAAGTCGAGCTTGGTGTTAAGGGAGTCGAGAGTTGTAGTATGACCAGCAATAACCTTGTTCGGTTTCAGATATTCGATAAAGTCCAAAGTAGAAAGCCAGGCATCAGTCAAAGCTGGGGAGAGCTGGTCTGCCAGCCACAGGTGCAATGT…	-
	Fo47	TTACCGCTCGTTCGACGGCGAGTTGGGAGAGCTGTTCTTGGTTGGTGACTGGTCATTAAAGTATTATTAAGGACCCAAACTCACTATTGATTTCCAGACGTTCCTGGACCCGGCGTGCGAGGAGAGAAAGCAGGCGACGTCGGCGAGTAGCTTGGGCTGGTTGGCGACTGCTGTGCACCAGGGCTCCTCTGGAAGCTTGGGCTTGTTGGGGAATAAGCCTCAGGAGACGTTGGAGACCATGAAGGTGACGCCGGAGAGTAAGAGGGTGAGGTTGGTCCAGCCCCATGAATGTTGGGCGATGTCGGGCTGTAGTTGGGGCTCGCCGGTGAGTAACTAGGAGAGGTGGGAGAGTTGAACTGTGCCGGCGATGTCGGCGAGTAGTGTCTAGGGGACGAAGGT…	ATGGATGACTACGAGAACGAATCCGACTACGATTATGGCTACGATGAGGGTATCACCCCCGAGGATTGCTGGACCGTAATCTCGTCCTTCTTCGAGACAAAGGGTCTTGCATCGCAACAGACCGACTCCTTTGACGAGTTCACCCAGACAATGGTGCAGGATCTCGTCAACGAATACTCCACCATCACCCTCGATCAGCACAACCCTCCTGCGCCTCCTGGAGTCAACATCGCCTTGCGACGATATGAGATCAAGTTTGGGAGCGTCATGGTGTCACGTCCTTCTATGAGCGAGACTGATGGAACTGTGACCAACCTCCTACCTTACGAATGTCGTGACCGCAACCTCACCTATGCCGCGCCGACCTACCTCAAGATCACCAAGAAAGTCTCCGTCGCA…	TTATTTCTTGGCGGCCTTGGCAGCGGACTTGGTGACCTTGCCGGCAGCACCGCTGGACTTCTCGACGGCCTTGATGACACCAACGGCGACAGTCTGTCGCATGTCACGGACGGCGAAACGACCCAGAGGAGGGTAGTCAGTGAAAGCCTCAACACACATGGGCTTGGAGGGAACCATCTTGACGATGGCAGAGTCACCAGACTTGATGAACTTGGGGGCGGCCTCAGTAGCCTTACCGGTTCGGCGGTCGATCTTCTCCTGGATCTCGGCGAACTTGCAGGCAATGTGGGCAGTGTGGCAATCGAGGACGGGAGCGTAACCAGCACCGACCTGACCGGGGTGGTTGAGGACGATGACCTGAGCGGTGAAAGAAGCGGCACCCATAGGGGGGTCGTTCTT…	-	-	-	-

## Sheet: qPCR primers
	Gene	Primers		Annealing T
		Forward	Reverse
	β-tubulin (Forc and Forl)	GGTTGGATTTGCGCCTTTGACTGG	TCGCGGAACAAGTGAGGTATCGAC	59
	Carbonic anhydrase (Forc)	CCCTTAACTGGCATGGCCTGAAC	CAATCTCGGCACCCTTCAGGTAG	59
	Carbonic anhydrase (Forl)	TTCTATCGACGGGCTGAGGGTG	GGAGGAACCGTGGATGGAGTTG	59
	Malat dehydrogenase (Forc)	GGGACATTCTCGACACCCTCAAAG	CCGGCAGCGTTAAAGTAGTGATGG	59
	Malat dehydrogenase (Forl)	CAAGCATATCGCGCTTGGCTTTGG	GGGTCAGAGATGAGTGGCTTTGTC	59
	Metallo-beta-lactamase family protein (Forc)	CTTGCAGGAGACACAGTCGATGAG	CCAAAGTAGAAAGCCAGGCATCAG	59
	Metallo-beta-lactamase family protein (Forl)	CTTCACTCTTCCTGGCGACTACTC	TCTGCCAGCCACAGGTGCAATG	59
